# Supplementary material for: Why aren't people with young onset dementia and their supporters using formal services? Results from the INSPIRED study
Source: PLoS One. 2017 Jul 19;12(7):e0180935. doi: 10.1371/journal.pone.0180935 (PMC5517136; doi:10.1371/journal.pone.0180935)
Supplement: S1 File — (XLSX) [file pone.0180935.s001.xlsx]

## Sheet: Cations et al._ServiceUse_Minim
Imputation_	ID	PwD_Age	PwD_Age_Int	PwD_Sex	PwD_Edu	PwD_English	PwD_Dementia	PwD_Living	PwD_RACF	Carer_Age	Carer_Sex	Carer_Edu	Carer_Relationship	Carer_Time	Carer_Living	Carer_Now	Carer_work_hrs	Scale_Zarit_Total	Scale_Lubben_Total	Scale_RUD_BADL	Scale_RUD_IADL	Scale_RUD_Super	Scale_RUD_Total	Scale_WHODAS_Total	Scale_CBI_TOTAL	AnyUse	NoRec	AnyService	Any_Need	Any_Refuse	Any_Avail	Any_YOD	Service_Respite_Used	Service_Respite_30	Service_Respite_Rec	Service_Respite_Need	Service_Respite_Refuse	Service_Respite_Suit	Service_Respite_YOD	Service_Psycho_Used	Service_Psycho_30	Service_Psycho_Rec	Service_Psycho_Need	Service_Psycho_Refuse	Service_Psycho_Suit	Service_Psycho_Oth	Service_Allied_Used	Service_Allied_Rec	Service_Allied_30
0	1	35	45	1	10	2	15	1	1	74	2	12	4	120	2	1	0	13	16	1	90	24	115	0.479167	34	1	1	1	1	2	1	1	1	1	1	1	2	1	1	2	2	1	1	1	1	1	1	2	1
0	2	45.83	49	1	19	2	9	1	1	47	2	11	1	38.04	2	1	31	23	17	60	300	60	420	0.458333	48	1	1	1	2	1	2	2	1	1	1	2	1	1	2	2	1	1	1	1	1	1	2	1	1
0	3	44.5	52	1	17	2	1	1	1	50	2	20	1	90	2	1	40	8	13	21	42	0	63	0.770833	57	1	1	0	1	1	1	1	1	1	2	1	1	1	1	2	1	1	1	1	1	1	1	2	1
0	4	48	54	1	15	1	9	1	1	53	2	16	1	72	2	1	30	4	15	0	240	60	300	0.395833	60	1	1	1	1	1	2	2	2	2	1	1	1	1	1	1	1	1	1	1	2	2	1	2	1
0	5	52	55	2	14	2	15	1	1	56	1	14	1	36	2	1	35	0	23	0	60	60	120	0.125	1	0	2	0	1	1	1	1	1	1	2	1	1	1	1	1	1	2	1	1	1	1	1	2	1
0	6	53.5	55	1	22	2	1	1	1	49	2	16	1	18	2	1	7.5	25	9	45	87	0	132	0.5625	60	1	1	1	1	1	2	1	2	2	1	1	1	1	1	2	1	1	1	1	1	1	2	1	1
0	7	53.83	55	1	12	2	1	1	1	49	2	16	1	14.04	2	1	40	18	17	0	90	0	90	0.25	39	1	1	1	1	1	1	2	2	2	1	1	1	1	1	999	999	999	999	999	999	999	999	999	999
0	8	46.5	56	2	12	2	1	1	1	52	1	16	1	114	2	1	0	4	17	90	90	300	480	0.875	10	1	1	1	1	2	2	2	2	2	1	1	1	1	1	2	1	1	1	1	1	1	1	2	1
0	9	54	56	1	10	2	20	1	1	54	2	10	1	24	2	1	13	11	26	60	180	300	540	0.375	49	1	1	1	2	1	2	1	1	1	1	1	1	2	1	2	2	1	1	1	1	1	2	1	1
0	10	53.5	56	1	13	2	1	1	1	50	2	19	1	30	2	1	0	13	7	30	150	30	210	0.541667	42	1	1	0	1	1	1	1	1	1	2	1	1	1	1	2	1	1	1	1	1	1	2	1	1
0	11	40	56	2	11	2	1	1	1	69	1	9	1	192	2	1		14	25	60	120	30	210	0.645833	62	1	1	1	1	1	2	1	2	2	1	1	1	1	1	2	2	1	1	1	1	1	1	2	1
0	12	41	56	2	11	2	15	1	1	58	1	16	1	180	2	1	38	16	8	33	108	60	201	0.395833	28	1	1	1	1	2	1	1	1	1	1	1	2	1	1	2	2	1	1	1	1	1	1	2	1
0	13	53	56	1	13	2	1	1	1	59	2	11	1	36	2	1	0	0	21	0	180	0	180	0.0416667	2	1	1	1	1	2	1	2	1	1	1	1	1	1	2	2	1	1	1	1	1	1	1	2	1
0	14	54.42	57	2	15	2	1	3	2	56	1	16	3	30.96	2	0	40	5	27	555	555	555	5555	0.645833	61	0	2	0	1	1	1	1	1	2	2	1	1	1	1	1	1	2	1	1	1	1	1	2	1
0	15	51.92	57	2	13	1	1	1	1	56	1	18	1	60.96	2	1	0	2	18	180	120	360	660	0.5	47	1	1	1	1	1	1	2	2	1	1	1	1	1	1	2	999	1	1	1	1	1	1	2	1
0	16	50	57	1	11	1	1	1	1	55	2	17	1	84	2	1	40	18	3	15	60	0	75	0.395833	40	1	1	1	2	1	1	1	2	2	1	1	1	1	1	1	1	1	2	1	1	1	1	2	1
0	17	56	57	2	10	2	16	1	1	69	1	10	1	12	2	1	0	11	8	90	150	360	600	0.6875	58	1	1	1	1	2	1	1	1	1	1	1	2	1	1	1	1	1	1	2	1	1	2	1	1
0	18	51.67	58	2	15	2	9	3	2	77	2	11	4	75.96	2	0	0	0	23	555	555	555	5555	0.916667	69	1	1	0	1	1	1	1	2	2	1	1	1	1	1	2	1	1	1	1	1	1	1	2	1
0	19	47	58	1	14	2	9	3	2	54	2	12	1	132	2	0	0	12	19	555	555	555	5555	0.4375	14	1	1	0	1	1	1	1	1	2	1	1	1	1	1	1	1	2	1	1	1	1	2	1	1
0	20	48.75	58	1	23	2	1	1	1	58	2	16	1	111	2	1	24	12	24	30	150	30	210	0.645833	68	1	1	1	1	2	1	1	2	2	1	1	1	1	1	2	1	1	1	1	1	1	1	2	1
0	21	46.5	58	1	15	2	9	1	1	57	2	10	1	138	2	1	0	16	23	60	300	0	360	0.604167	62	1	1	1	1	2	2	1	2	2	1	1	1	1	1	2	2	1	1	1	1	1	1	2	1
0	22	49	59	1	17	2	22	4	1	999	0	0	10	555	555	1	0	0	0	0	0	0	0			1	1	0	1	1	1	1	1	1	2	1	1	1	1	2	2	1	1	1	1	1	1	2	1
0	23	53.83	59	1	13	2	1	3	2	58	2	10	1	62.04	2	0	24	4	20	555	555	555	5555	0.979167	15	1	1	1	1	1	1	2	2	2	1	1	1	1	1	2	1	1	1	1	1	1	1	1	1
0	24	55	59	1	12	1	1	1	1	67	2	15	1	48	2	1	38	28	10	180	120	300	600	0.541667	60	1	1	1	1	2	2	2	2	1	1	1	1	1	1	1	1	1	1	1	2	1	2	1	1
0	25	54	59	1	10	2	1	1	1	55	2	10	6	60	2	1	20	11	15	0.9	180	30	210.9	0.416667	42	1	1	1	2	2	1	2	2	2	1	1	1	1	1	2	2	1	1	1	1	1	1	2	1
0	26	52	60	1	15	2	1	3	2	54	2	16	1	96	2	0	45	14	9	555	555	555	5555	0.9375	9	0	1	1	1	2	2	2	1	1	1	1	1	2	2	1	1	1	1	1	2	2	1	1	1
0	27	55.92	60	1	15	2	9	1	1	49	2	13	1	48.96	2	1	22	12	20	150	150	60	360	0.75	65	1	1	0	1	1	1	1	2	2	1	1	1	1	1	2	999	1	1	1	1	1	2	1	999
0	28	58.5	60	1	11	2	1	1	1	59	2	11	1	18	2	1	8	15	18	0	150	0	150	0.520833	32	1	1	1	2	1	2	2	2	1	1	1	1	1	1	2	999	1	1	1	1	1	2	1	999
0	29	45	61	1	19	2	1	5	3	63	2	10	1	192	2	0	0	0	0	555	555	555	5555	1	180	1	1	0	1	1	1	1	2	555	1	1	1	1	1	2	555	1	1	1	1	1	2	1	555
0	30	54.5	61	1	6	1	3	1	1	52	2	10	1	78	2	1	38	13	12	0	0	0	0	0.354167	40	1	1	1	2	1	1	2	2	2	1	1	1	1	1	1	1	1	1	1	1	2	2	1	2
0	31	47	61	2	11	2	9	1	1	33	2	14	4	168	2	1	25	3	15	0	18	0	18	0.4375	48	1	1	1	1	1	1	2	1	1	1	1	1	1	2	2	2	1	1	1	1	1	1	2	1
0	32	58.25	61	1	12	2	16	1	1	52	1	12	1	33	2	1	38	13	12	4.8	27	0	31.8	0.270833	25	1	1	0	1	1	1	1	2	2	1	1	1	1	1	1	1	1	1	1	1	2	1	2	1
0	33	56	61	2	11	2	18	1	1	63	1	7	6	60	2	1	0	0	24	120	120	120	360	0.916667	64	1	1	1	1	1	1	2	1	1	1	1	1	1	2	2	999	1	1	1	1	1	1	2	1
0	34	51.5	61	1	15	2	9	1	1	59	2	16	1	114	2	1	38	7	22	0	98	0	98	0.229167	49	1	1	1	2	1	1	1	1	1	1	2	1	1	1	2	2	1	1	1	1	1	1	2	1
0	35	59.25	61	2	10	1	1	1	1	68	1	10	1	21	2	1	0	2	16	90	90	360	540	0.395833	43	1	1	1	2	1	1	1	2	2	1	1	1	1	1	1	1	1	2	1	1	1	1	2	1
0	36	60.5	61	1	16	2	1	1	1	68	2	12	1	6	2	1	0	24	9	60	360	360	780	0.729167	86	1	1	0	1	1	1	1	2	2	1	1	1	1	1	2	999	1	1	1	1	1	1	2	1
0	37	55.67	62	2	0	1	1	3	2	72	1		3	75.96	2	0				555	555	555	5555		27	1	1	0	1	1	1	1	2	2	1	1	1	1	1	1	1	2	1	1	1	1	1	2	1
0	38	50	62	1	11	2	22	3	2	52	2	11	1	144	2	0	14	21	24	555	555	555	5555	1	114	1	1	0	1	1	1	1	2	2	1	1	1	1	1	1	1	2	1	1	1	1	1	2	1
0	39	53	62	1	10	2	22	3	2	65	2	10	3	108	1	0	0	3	21	555	555	555	5555	0.625	57	1	1	0	1	1	1	1	2	2	1	1	1	1	1	1	1	2	1	1	1	1	1	2	1
0	40	58.83	62	1	20	2	1	1	1	59	2	21	1	38.04	2	1	24	28	5	21	240	4.5	265.5	0.333333	58	1	1	1	1	2	2	2	1	1	1	1	2	2	2	2	2	1	1	1	1	1	1	2	1
0	41	59	62	1	12	2	20	1	1	63	2	10	1	36	2	1	0	26	13	64	160	48	272	0.666667	88	1	1	1	1	2	2	2	2	2	1	1	1	1	1	2	1	1	1	1	1	1	1	2	1
0	42	58	62	1	10	2	1	1	1	54	2	14	1	48	2	1	20	11	10	60	150	150	360	0.229167	18	1	1	0	1	1	1	1	1	1	2	1	1	1	1	2	1	1	1	1	1	1	2	1	1
0	43	59.25	62	1	10	2	1	1	1	56	2	10	1	33	2	1	35	17	13	27	300	2.4	329.4	0.291667	53	1	1	1	1	2	2	1	1	1	1	1	1	2	1	1	1	1	1	2	1	1	2	1	1
0	44	58	63	1	21	2	1	1	1	60	2	19	1	60	2	1	0	9	10	30	129	0	159	0.5	39	1	1	1	2	1	1	1	2	1	1	1	1	1	1	2	2	1	1	1	1	1	1	2	1
0	45	59.58	63	1	17	2	3	1	1	53	2	17	1	41.04	2	1	0	17	21	3	150	60	213	0.3125	43	1	1	0	1	1	1	1	2	2	1	1	1	1	1	2	1	1	1	1	1	1	2	1	1
0	46	60	63	1	18	2	1	1	1	63	2	16	1	36	2	1	10	10	18	60	180	360	600	0.229167	10	1	1	0	1	1	1	1	1	1	2	1	1	1	1	2	2	1	1	1	1	1	1	2	1
0	47	60	63	1	12	2	9	1	1	68	2	9	1	36	2	1	0	21	20	60	240	360	660	0.541667	91	1	1	0	1	1	1	1	2	2	1	1	1	1	1	2	2	1	1	1	1	1	2	1	1
0	48	61.67	63	1	11	2	18	1	1	61	2	13	6	15.96	1	1	0	10	16	0	60	0.9	60.9	0.333333	12	1	1	1	1	2	1	1	2	2	1	1	1	1	1	2	1	1	1	1	1	1	1	2	1
0	49	59.67	64	2	15	2	1	1	1	65	1	15	1	51.96	2	1	0	13	13	120	240	480	840	0.770833	70	1	1	0	1	1	1	1	2	2	1	1	1	1	1	2	2	1	1	1	1	1	1	2	1
0	50	50.67	64	2	6	1	1	1	1	70	1	6	1	159.96	2	1	0	18	14	180	90	480	750	0.979167	13	1	1	1	1	1	2	1	2	1	1	1	1	1	1	1	1	1	1	1	2	1	1	2	1
0	51	57.5	64	1	15	2	1	1	1	57	2	11	1	78	2	1	31.25	13	23	60	120	360	540	0.520833	63	1	1	1	1	2	1	2	1	1	1	1	2	1	1	1	1	1	1	1	1	2	2	1	1
0	52	60	64	1	11	2	1	1	1	66	2	9	1	48	2	1	0	9	17	60	300	360	720	0.75	66	1	1	1	1	1	2	2	1	1	1	1	1	2	2	2	1	1	1	1	1	1	1	1	1
0	53	51.5	65	1	10	2	21	3	2	38	2	23	2	162	2	0	50	22	19	555	555	555	5555	0.708333	93	1	1	1	1	1	1	2	2	2	1	1	1	1	1	1	1	1	1	1	1	2	2	1	2
0	54	61	65	1	10	2	1	3	2	62	2	16	1	48	2	0	21	21	11	555	555	555	5555	0.8125	95	1	1	1	2	1	2	2	2	2	1	1	1	1	1	1	1	1	1	1	2	2	2	1	1
0	55	61.75	65	1	10	2	1	1	1	63	2	15	1	39	2	1	0	6	28	0	240	450	690	0.416667	36	1	1	1	1	1	2	1	1	1	1	2	1	1	1	2	2	1	1	1	1	1	1	2	1
0	56	63	65	2	10	2	3	1	1	43	2	14	2	24	2	1	18	11	16	6	1.2	0	7.2	0.833333	50	1	1	1	999	999	999	999	2	1	1	1	1	1	1	1	1	1	999	999	999	999	2	1	2
0	57	56.5	65	1	15	1	16	1	1	65	2	16	1	102	2	1	7	14	19	0	60	30	90	0.208333	37	1	1	1	1	1	2	1	1	1	2	1	1	1	1	1	1	1	1	1	2	1	2	1	1
0	58	56.83	65	1	14	2	3	1	1	56	2	14	1	98.04	2	1	44	20	18	0	150	12	162	0.375	32	1	1	1	2	1	1	2	2	2	1	1	1	1	1	2	999	1	1	1	1	1	1	1	1
0	59	52	65	1	10	2	8	1	1	57	2	11	1	156	2	1	0	11	19	60	300	360	720	0.75	54	1	1	1	2	1	1	1	2	1	1	1	1	1	1	2	2	1	1	1	1	1	1	2	1
0	60	58.75	66	1	16	1	1	3	2	65	2	14	1	87	2	0	0	4	15	555	555	555	5555	0.875	60	1	1	1	2	1	1	1	2	2	1	1	1	1	1	2	2	1	1	1	1	1	1	2	1
0	61	59	66	2	14	2	1	1	1	72	1	15	1	84	2	1	20	10	10	15	240	240	495	0.25	51	1	1	1	2	1	1	1	2	2	1	1	1	1	1	2	2	1	1	1	1	1	1	2	1
0	62	63.08	66	2	18	2	9	1	1	71	1	10	1	35.04	2	1	0	7	16	0	0	0	0	0.0833333	3	0	2	0	1	1	1	1	1	1	2	1	1	1	1	1	1	2	1	1	1	1	1	2	1
0	63	59	66	1	11	2	1	1	1	63	2	10	1	84	2	1	0	8	13	0	180	0	180	0.395833	38	1	1	1	2	1	1	2	1	1	1	2	1	1	1	1	1	1	2	1	1	1	1	2	1
0	64	57.5	66	1	12	2	1	1	1	65	2	11	1	102	2	1	0	0	22	0	0	0	0	0.1875	10	0	1	1	2	1	1	1	1	1	2	1	1	1	1	1	1	1	2	1	1	1	1	2	1
0	65	60.5	66	1	12	2	18	1	1	60	2	9	1	66	2	1	0	8	8	150	180	360	690	0.8125	55	1	1	0	1	1	1	1	2	1	1	1	1	1	1	2	1	1	1	1	1	1	1	2	1
0	66	62	66	1	12	1	1	1	1	64	2	12	1	48	2	1	40	15	9	0	11	0	11	0.375	34	1	1	1	2	2	1	2	2	1	1	1	1	1	1	2	1	1	1	1	1	1	1	1	1
0	67	63.5	67	2	10	2	1	1	1	63	2	19	3	42	1	1	29	8	16	0	90	0	90	0.5	40	1	1	1	1	1	2	1	2	2	1	1	1	1	1	2	999	1	1	1	1	1	1	2	1
0	68	57	67	2	14	2	1	1	1	71	1	12	1	120	2	1	0	27	13	540	180	240	960	0.604167	48	1	1	1	2	1	1	1	1	1	1	2	1	1	1	2	2	1	1	1	1	1	1	2	1
0	69	61	67	1	10	2	1	1	1	68	2	11	1	72	2	1	40	26	13	30	87	30	147	0.625	67	1	1	1	1	2	1	1	1	1	1	1	2	1	1	2	1	1	1	1	1	1	1	2	1
0	70	53	68	2	11	2	1	3	2	67	1	13	1	180	2	0	32	8	7	555	555	555	5555	0.9375	7	1	1	1	2	2	1	1	2	2	1	1	1	1	1	1	1	1	1	2	1	1	1	2	1
0	71	59.5	68	1	19	2	18	1	1	66	2	23	1	102	2	1	37	17	14	90	150	30	270	0.6875	46	1	1	0	1	1	1	1	2	2	1	1	1	1	1	1	1	2	1	1	1	1	1	2	1
0	72	60	69	2	18	2	1	3	2	31	1	19	2	108	2	0	45	17	14	555	555	555	5555	0.6875	80	1	1	0	1	1	1	1	2	2	1	1	1	1	1	2	1	1	1	1	1	1	2	1	1
0	73	61.5	69	1	14	2	1	1	1	67	2	10	1	90	2	1	0	7	22	120	180	30	330	0.625	85	1	1	1	2	2	1	1	2	2	1	1	1	1	1	1	1	1	1	2	1	1	1	2	1
0	74	55.5	69	2	10	2	1	1	1	71	1	10	1	162	2	1	0	4	22	120	480	0	600	0.458333	30	0	1	1	999	999	999	999	1	1	2	1	1	1	1	1	1	999	999	999	999	999	1	2	1
0	75	65	69	2	12	1	9	1	1	71	1	15	1	48	2	1	0	22	4	720	720	720	2160	0.958333	100	1	1	0	1	1	1	1	1	1	2	1	1	1	1	1	1	1	999	999	999	999	2	1	2
0	76	50.5	69	1	16	2	1	1	1	54	2	12	1	222	2	1	30	8	18	90	120	30	240	0.4375	36	1	1	1	2	2	1	1	1	1	2	2	1	1	1	2	2	1	1	1	1	1	1	2	1
0	77	48.83	69	2	15	2	1	1	1	58	1	22	1	242.04	2	1	35	17	13	30	150	60	240	0.25	24	1	1	1	1	1	2	1	1	1	2	1	1	2	1	1	1	2	1	1	1	1	1	2	1
0	78	56.5	69	1	17	2	3	1	1	61	2	16	1	150	2	1	45	18	18	45	150	360	555	0.458333	73	1	1	1	1	1	2	1	1	1	1	1	1	2	1	1	1	2	1	1	1	1	2	1	1
0	79	59.5	71	1	15	2	9	3	2	70	2	11	1	138	2	0	0	24	14	555	555	555	5555	0.9375	67	1	1	0	1	1	1	1	2	2	1	1	1	1	1	1	1	2	1	1	1	1	2	1	1
0	80	60	72	1	9	2	9	3	2	65	2	11	1	144	2	0	0	12	25	555	555	555	5555	0.520833	52	1	1	1	1	1	1	2	2	2	1	1	1	1	1	2	999	1	1	1	1	1	2	1	1
0	81	54	72	1	13	2	1	1	1	68	2	12	1	216	2	1	0	15	25	0	240	90	330	0.375	64	1	1	1	2	1	1	1	2	2	1	1	1	1	1	2	2	1	1	1	1	1	1	2	1
0	82	61	75	1	14	2	22	3	2	71	2	15	1	168	2	0	0	33	15	555	555	555	5555	0.729167	53	1	1	0	1	1	1	1	2	2	1	1	1	1	1	1	1	2	1	1	1	1	1	2	1
0	83	57	76	1	30	2	21	5	3	68	2	15	1	144	2	0	0	0	0	555	555	555	5555	1	180	1	1	0	1	1	1	1	2	1	1	1	1	1	1	2	1	1	1	1	1	1	2	1	1
0	84	62.58	76	1	12	2	8	3	2	70	2		1	161.04	2	0	0	7	25	555	555	555	5555	1	58	1	1	0	1	1	1	1	2	2	1	1	1	1	1	2	999	1	1	1	1	1	1	2	1
0	85	64	78	1	10	1	9	3	2	74	2	11	1	168	2	0	0	3	21	555	555	555	5555	0.604167	72	1	1	1	1	1	1	2	2	2	1	1	1	1	1	2	999	1	1	1	1	1	1	2	1
0	86	64.92	79	2	5	1	1	3	2	52	2	12	2	168.96	2	0	38	5	11	555	555	555	5555	0.9375	73	1	1	1	1	2	2	2	2	2	1	1	1	1	1	1	1	1	555	2	1	2	1	2	1
1	1	54.5	61	1	6	1	3	1	1	52	2	10	1	78	2	1	38	13	12	0	0	0	0	0.354167	40	1	1	1	2	1	1	2	2	2	1	1	1	1	1	1	1	1	1	1	1	2	2	1	2
1	2	35	45	1	10	2	15	1	1	74	2	12	4	120	2	1	0	13	16	1	90	24	115	0.479167	34	1	1	1	1	2	1	1	1	1	1	1	2	1	1	2	2	1	1	1	1	1	1	2	1
1	3	45.83	49	1	19	2	9	1	1	47	2	11	1	38.04	2	1	31	23	17	60	300	60	420	0.458333	48	1	1	1	2	1	2	2	1	1	1	2	1	1	2	2	1	1	1	1	1	1	2	1	1
1	4	44.5	52	1	17	2	1	1	1	50	2	20	1	90	2	1	40	8	13	21	42	0	63	0.770833	57	1	1	0	1	1	1	1	1	1	2	1	1	1	1	2	1	1	1	1	1	1	1	2	1
1	5	48	54	1	15	1	9	1	1	53	2	16	1	72	2	1	30	4	15	0	240	60	300	0.395833	60	1	1	1	1	1	2	2	2	2	1	1	1	1	1	1	1	1	1	1	2	2	1	2	1
1	6	52	55	2	14	2	15	1	1	56	1	14	1	36	2	1	35	0	23	0	60	60	120	0.125	1	0	2	0	1	1	1	1	1	1	2	1	1	1	1	1	1	2	1	1	1	1	1	2	1
1	7	53.5	55	1	22	2	1	1	1	49	2	16	1	18	2	1	7.5	25	9	45	87	0	132	0.5625	60	1	1	1	1	1	2	1	2	2	1	1	1	1	1	2	1	1	1	1	1	1	2	1	1
1	8	53.83	55	1	12	2	1	1	1	49	2	16	1	14.04	2	1	40	18	17	0	90	0	90	0.25	39	1	1	1	1	1	1	2	2	2	1	1	1	1	1	2	2	2	1	2	1	1	2	1	2
1	9	46.5	56	2	12	2	1	1	1	52	1	16	1	114	2	1	0	4	17	90	90	300	480	0.875	10	1	1	1	1	2	2	2	2	2	1	1	1	1	1	2	1	1	1	1	1	1	1	2	1
1	10	54	56	1	10	2	20	1	1	54	2	10	1	24	2	1	13	11	26	60	180	300	540	0.375	49	1	1	1	2	1	2	1	1	1	1	1	1	2	1	2	2	1	1	1	1	1	2	1	1
1	11	53.5	56	1	13	2	1	1	1	50	2	19	1	30	2	1	0	13	7	30	150	30	210	0.541667	42	1	1	0	1	1	1	1	1	1	2	1	1	1	1	2	1	1	1	1	1	1	2	1	1
1	12	40	56	2	11	2	1	1	1	69	1	9	1	192	2	1	0.166415	14	25	60	120	30	210	0.645833	62	1	1	1	1	1	2	1	2	2	1	1	1	1	1	2	2	1	1	1	1	1	1	2	1
1	13	41	56	2	11	2	15	1	1	58	1	16	1	180	2	1	38	16	8	33	108	60	201	0.395833	28	1	1	1	1	2	1	1	1	1	1	1	2	1	1	2	2	1	1	1	1	1	1	2	1
1	14	53	56	1	13	2	1	1	1	59	2	11	1	36	2	1	0	0	21	0	180	0	180	0.0416667	2	1	1	1	1	2	1	2	1	1	1	1	1	1	2	2	1	1	1	1	1	1	1	2	1
1	15	54.42	57	2	15	2	1	3	2	56	1	16	3	30.96	2	0	40	5	27	555	555	555	5555	0.645833	61	0	2	0	1	1	1	1	1	2	2	1	1	1	1	1	1	2	1	1	1	1	1	2	1
1	16	51.92	57	2	13	1	1	1	1	56	1	18	1	60.96	2	1	0	2	18	180	120	360	660	0.5	47	1	1	1	1	1	1	2	2	1	1	1	1	1	1	2	1	1	1	1	1	1	1	2	1
1	17	50	57	1	11	1	1	1	1	55	2	17	1	84	2	1	40	18	3	15	60	0	75	0.395833	40	1	1	1	2	1	1	1	2	2	1	1	1	1	1	1	1	1	2	1	1	1	1	2	1
1	18	56	57	2	10	2	16	1	1	69	1	10	1	12	2	1	0	11	8	90	150	360	600	0.6875	58	1	1	1	1	2	1	1	1	1	1	1	2	1	1	1	1	1	1	2	1	1	2	1	1
1	19	51.67	58	2	15	2	9	3	2	77	2	11	4	75.96	2	0	0	0	23	555	555	555	5555	0.916667	69	1	1	0	1	1	1	1	2	2	1	1	1	1	1	2	1	1	1	1	1	1	1	2	1
1	20	47	58	1	14	2	9	3	2	54	2	12	1	132	2	0	0	12	19	555	555	555	5555	0.4375	14	1	1	0	1	1	1	1	1	2	1	1	1	1	1	1	1	2	1	1	1	1	2	1	1
1	21	48.75	58	1	23	2	1	1	1	58	2	16	1	111	2	1	24	12	24	30	150	30	210	0.645833	68	1	1	1	1	2	1	1	2	2	1	1	1	1	1	2	1	1	1	1	1	1	1	2	1
1	22	46.5	58	1	15	2	9	1	1	57	2	10	1	138	2	1	0	16	23	60	300	0	360	0.604167	62	1	1	1	1	2	2	1	2	2	1	1	1	1	1	2	2	1	1	1	1	1	1	2	1
1	23	49	59	1	17	2	22	4	1	999	0	0	10	555	555	1	0	0	0	0	0	0	0	0.895503	67.2153	1	1	0	1	1	1	1	1	1	2	1	1	1	1	2	2	1	1	1	1	1	1	2	1
1	24	53.83	59	1	13	2	1	3	2	58	2	10	1	62.04	2	0	24	4	20	555	555	555	5555	0.979167	15	1	1	1	1	1	1	2	2	2	1	1	1	1	1	2	1	1	1	1	1	1	1	1	1
1	25	55	59	1	12	1	1	1	1	67	2	15	1	48	2	1	38	28	10	180	120	300	600	0.541667	60	1	1	1	1	2	2	2	2	1	1	1	1	1	1	1	1	1	1	1	2	1	2	1	1
1	26	54	59	1	10	2	1	1	1	55	2	10	6	60	2	1	20	11	15	0.9	180	30	210.9	0.416667	42	1	1	1	2	2	1	2	2	2	1	1	1	1	1	2	2	1	1	1	1	1	1	2	1
1	27	52	60	1	15	2	1	3	2	54	2	16	1	96	2	0	45	14	9	555	555	555	5555	0.9375	9	0	1	1	1	2	2	2	1	1	1	1	1	2	2	1	1	1	1	1	2	2	1	1	1
1	28	55.92	60	1	15	2	9	1	1	49	2	13	1	48.96	2	1	22	12	20	150	150	60	360	0.75	65	1	1	0	1	1	1	1	2	2	1	1	1	1	1	2	2	1	1	1	1	1	2	1	1
1	29	58.5	60	1	11	2	1	1	1	59	2	11	1	18	2	1	8	15	18	0	150	0	150	0.520833	32	1	1	1	2	1	2	2	2	1	1	1	1	1	1	2	1	1	1	1	1	1	2	1	2
1	30	45	61	1	19	2	1	5	3	63	2	10	1	192	2	0	0	0	0	555	555	555	5555	1	180	1	1	0	1	1	1	1	2	555	1	1	1	1	1	2	1	1	1	1	1	1	2	1	1
1	31	47	61	2	11	2	9	1	1	33	2	14	4	168	2	1	25	3	15	0	18	0	18	0.4375	48	1	1	1	1	1	1	2	1	1	1	1	1	1	2	2	2	1	1	1	1	1	1	2	1
1	32	58.25	61	1	12	2	16	1	1	52	1	12	1	33	2	1	38	13	12	4.8	27	0	31.8	0.270833	25	1	1	0	1	1	1	1	2	2	1	1	1	1	1	1	1	1	1	1	1	2	1	2	1
1	33	56	61	2	11	2	18	1	1	63	1	7	6	60	2	1	0	0	24	120	120	120	360	0.916667	64	1	1	1	1	1	1	2	1	1	1	1	1	1	2	2	2	1	1	1	1	1	1	2	1
1	34	51.5	61	1	15	2	9	1	1	59	2	16	1	114	2	1	38	7	22	0	98	0	98	0.229167	49	1	1	1	2	1	1	1	1	1	1	2	1	1	1	2	2	1	1	1	1	1	1	2	1
1	35	59.25	61	2	10	1	1	1	1	68	1	10	1	21	2	1	0	2	16	90	90	360	540	0.395833	43	1	1	1	2	1	1	1	2	2	1	1	1	1	1	1	1	1	2	1	1	1	1	2	1
1	36	60.5	61	1	16	2	1	1	1	68	2	12	1	6	2	1	0	24	9	60	360	360	780	0.729167	86	1	1	0	1	1	1	1	2	2	1	1	1	1	1	2	2	1	1	1	1	1	1	2	1
1	37	55.67	62	2	0	1	1	3	2	72	1	19.8212	3	75.96	2	0	68.3782	17.9535	21.9492	555	555	555	5555	0.136871	27	1	1	0	1	1	1	1	2	2	1	1	1	1	1	1	1	2	1	1	1	1	1	2	1
1	38	50	62	1	11	2	22	3	2	52	2	11	1	144	2	0	14	21	24	555	555	555	5555	1	114	1	1	0	1	1	1	1	2	2	1	1	1	1	1	1	1	2	1	1	1	1	1	2	1
1	39	53	62	1	10	2	22	3	2	65	2	10	3	108	1	0	0	3	21	555	555	555	5555	0.625	57	1	1	0	1	1	1	1	2	2	1	1	1	1	1	1	1	2	1	1	1	1	1	2	1
1	40	58.83	62	1	20	2	1	1	1	59	2	21	1	38.04	2	1	24	28	5	21	240	4.5	265.5	0.333333	58	1	1	1	1	2	2	2	1	1	1	1	2	2	2	2	2	1	1	1	1	1	1	2	1
1	41	59	62	1	12	2	20	1	1	63	2	10	1	36	2	1	0	26	13	64	160	48	272	0.666667	88	1	1	1	1	2	2	2	2	2	1	1	1	1	1	2	1	1	1	1	1	1	1	2	1
1	42	58	62	1	10	2	1	1	1	54	2	14	1	48	2	1	20	11	10	60	150	150	360	0.229167	18	1	1	0	1	1	1	1	1	1	2	1	1	1	1	2	1	1	1	1	1	1	2	1	1
1	43	59.25	62	1	10	2	1	1	1	56	2	10	1	33	2	1	35	17	13	27	300	2.4	329.4	0.291667	53	1	1	1	1	2	2	1	1	1	1	1	1	2	1	1	1	1	1	2	1	1	2	1	1
1	44	58	63	1	21	2	1	1	1	60	2	19	1	60	2	1	0	9	10	30	129	0	159	0.5	39	1	1	1	2	1	1	1	2	1	1	1	1	1	1	2	2	1	1	1	1	1	1	2	1
1	45	59.58	63	1	17	2	3	1	1	53	2	17	1	41.04	2	1	0	17	21	3	150	60	213	0.3125	43	1	1	0	1	1	1	1	2	2	1	1	1	1	1	2	1	1	1	1	1	1	2	1	1
1	46	60	63	1	18	2	1	1	1	63	2	16	1	36	2	1	10	10	18	60	180	360	600	0.229167	10	1	1	0	1	1	1	1	1	1	2	1	1	1	1	2	2	1	1	1	1	1	1	2	1
1	47	60	63	1	12	2	9	1	1	68	2	9	1	36	2	1	0	21	20	60	240	360	660	0.541667	91	1	1	0	1	1	1	1	2	2	1	1	1	1	1	2	2	1	1	1	1	1	2	1	1
1	48	61.67	63	1	11	2	18	1	1	61	2	13	6	15.96	1	1	0	10	16	0	60	0.9	60.9	0.333333	12	1	1	1	1	2	1	1	2	2	1	1	1	1	1	2	1	1	1	1	1	1	1	2	1
1	49	59.67	64	2	15	2	1	1	1	65	1	15	1	51.96	2	1	0	13	13	120	240	480	840	0.770833	70	1	1	0	1	1	1	1	2	2	1	1	1	1	1	2	2	1	1	1	1	1	1	2	1
1	50	50.67	64	2	6	1	1	1	1	70	1	6	1	159.96	2	1	0	18	14	180	90	480	750	0.979167	13	1	1	1	1	1	2	1	2	1	1	1	1	1	1	1	1	1	1	1	2	1	1	2	1
1	51	57.5	64	1	15	2	1	1	1	57	2	11	1	78	2	1	31.25	13	23	60	120	360	540	0.520833	63	1	1	1	1	2	1	2	1	1	1	1	2	1	1	1	1	1	1	1	1	2	2	1	1
1	52	60	64	1	11	2	1	1	1	66	2	9	1	48	2	1	0	9	17	60	300	360	720	0.75	66	1	1	1	1	1	2	2	1	1	1	1	1	2	2	2	1	1	1	1	1	1	1	1	1
1	53	51.5	65	1	10	2	21	3	2	38	2	23	2	162	2	0	50	22	19	555	555	555	5555	0.708333	93	1	1	1	1	1	1	2	2	2	1	1	1	1	1	1	1	1	1	1	1	2	2	1	2
1	54	61	65	1	10	2	1	3	2	62	2	16	1	48	2	0	21	21	11	555	555	555	5555	0.8125	95	1	1	1	2	1	2	2	2	2	1	1	1	1	1	1	1	1	1	1	2	2	2	1	1
1	55	61.75	65	1	10	2	1	1	1	63	2	15	1	39	2	1	0	6	28	0	240	450	690	0.416667	36	1	1	1	1	1	2	1	1	1	1	2	1	1	1	2	2	1	1	1	1	1	1	2	1
1	56	63	65	2	10	2	3	1	1	43	2	14	2	24	2	1	18	11	16	6	1.2	0	7.2	0.833333	50	1	1	1	2	2	1	2	2	1	1	1	1	1	1	1	1	1	2	2	1	2	2	1	2
1	57	56.5	65	1	15	1	16	1	1	65	2	16	1	102	2	1	7	14	19	0	60	30	90	0.208333	37	1	1	1	1	1	2	1	1	1	2	1	1	1	1	1	1	1	1	1	2	1	2	1	1
1	58	56.83	65	1	14	2	3	1	1	56	2	14	1	98.04	2	1	44	20	18	0	150	12	162	0.375	32	1	1	1	2	1	1	2	2	2	1	1	1	1	1	2	2	1	1	1	1	1	1	1	1
1	59	52	65	1	10	2	8	1	1	57	2	11	1	156	2	1	0	11	19	60	300	360	720	0.75	54	1	1	1	2	1	1	1	2	1	1	1	1	1	1	2	2	1	1	1	1	1	1	2	1
1	60	58.75	66	1	16	1	1	3	2	65	2	14	1	87	2	0	0	4	15	555	555	555	5555	0.875	60	1	1	1	2	1	1	1	2	2	1	1	1	1	1	2	2	1	1	1	1	1	1	2	1
1	61	59	66	2	14	2	1	1	1	72	1	15	1	84	2	1	20	10	10	15	240	240	495	0.25	51	1	1	1	2	1	1	1	2	2	1	1	1	1	1	2	2	1	1	1	1	1	1	2	1
1	62	63.08	66	2	18	2	9	1	1	71	1	10	1	35.04	2	1	0	7	16	0	0	0	0	0.0833333	3	0	2	0	1	1	1	1	1	1	2	1	1	1	1	1	1	2	1	1	1	1	1	2	1
1	63	59	66	1	11	2	1	1	1	63	2	10	1	84	2	1	0	8	13	0	180	0	180	0.395833	38	1	1	1	2	1	1	2	1	1	1	2	1	1	1	1	1	1	2	1	1	1	1	2	1
1	64	57.5	66	1	12	2	1	1	1	65	2	11	1	102	2	1	0	0	22	0	0	0	0	0.1875	10	0	1	1	2	1	1	1	1	1	2	1	1	1	1	1	1	1	2	1	1	1	1	2	1
1	65	60.5	66	1	12	2	18	1	1	60	2	9	1	66	2	1	0	8	8	150	180	360	690	0.8125	55	1	1	0	1	1	1	1	2	1	1	1	1	1	1	2	1	1	1	1	1	1	1	2	1
1	66	62	66	1	12	1	1	1	1	64	2	12	1	48	2	1	40	15	9	0	11	0	11	0.375	34	1	1	1	2	2	1	2	2	1	1	1	1	1	1	2	1	1	1	1	1	1	1	1	1
1	67	63.5	67	2	10	2	1	1	1	63	2	19	3	42	1	1	29	8	16	0	90	0	90	0.5	40	1	1	1	1	1	2	1	2	2	1	1	1	1	1	2	1	1	1	1	1	1	1	2	1
1	68	57	67	2	14	2	1	1	1	71	1	12	1	120	2	1	0	27	13	540	180	240	960	0.604167	48	1	1	1	2	1	1	1	1	1	1	2	1	1	1	2	2	1	1	1	1	1	1	2	1
1	69	61	67	1	10	2	1	1	1	68	2	11	1	72	2	1	40	26	13	30	87	30	147	0.625	67	1	1	1	1	2	1	1	1	1	1	1	2	1	1	2	1	1	1	1	1	1	1	2	1
1	70	53	68	2	11	2	1	3	2	67	1	13	1	180	2	0	32	8	7	555	555	555	5555	0.9375	7	1	1	1	2	2	1	1	2	2	1	1	1	1	1	1	1	1	1	2	1	1	1	2	1
1	71	59.5	68	1	19	2	18	1	1	66	2	23	1	102	2	1	37	17	14	90	150	30	270	0.6875	46	1	1	0	1	1	1	1	2	2	1	1	1	1	1	1	1	2	1	1	1	1	1	2	1
1	72	60	69	2	18	2	1	3	2	31	1	19	2	108	2	0	45	17	14	555	555	555	5555	0.6875	80	1	1	0	1	1	1	1	2	2	1	1	1	1	1	2	1	1	1	1	1	1	2	1	1
1	73	61.5	69	1	14	2	1	1	1	67	2	10	1	90	2	1	0	7	22	120	180	30	330	0.625	85	1	1	1	2	2	1	1	2	2	1	1	1	1	1	1	1	1	1	2	1	1	1	2	1
1	74	55.5	69	2	10	2	1	1	1	71	1	10	1	162	2	1	0	4	22	120	480	0	600	0.458333	30	0	1	1	1	2	2	2	1	1	2	1	1	1	1	1	1	1	1	2	1	1	1	2	1
1	75	65	69	2	12	1	9	1	1	71	1	15	1	48	2	1	0	22	4	720	720	720	2160	0.958333	100	1	1	0	1	1	1	1	1	1	2	1	1	1	1	1	1	1	1	1	1	2	2	1	2
1	76	50.5	69	1	16	2	1	1	1	54	2	12	1	222	2	1	30	8	18	90	120	30	240	0.4375	36	1	1	1	2	2	1	1	1	1	2	2	1	1	1	2	2	1	1	1	1	1	1	2	1
1	77	48.83	69	2	15	2	1	1	1	58	1	22	1	242.04	2	1	35	17	13	30	150	60	240	0.25	24	1	1	1	1	1	2	1	1	1	2	1	1	2	1	1	1	2	1	1	1	1	1	2	1
1	78	56.5	69	1	17	2	3	1	1	61	2	16	1	150	2	1	45	18	18	45	150	360	555	0.458333	73	1	1	1	1	1	2	1	1	1	1	1	1	2	1	1	1	2	1	1	1	1	2	1	1
1	79	59.5	71	1	15	2	9	3	2	70	2	11	1	138	2	0	0	24	14	555	555	555	5555	0.9375	67	1	1	0	1	1	1	1	2	2	1	1	1	1	1	1	1	2	1	1	1	1	2	1	1
1	80	60	72	1	9	2	9	3	2	65	2	11	1	144	2	0	0	12	25	555	555	555	5555	0.520833	52	1	1	1	1	1	1	2	2	2	1	1	1	1	1	2	2	1	1	1	1	1	2	1	1
1	81	54	72	1	13	2	1	1	1	68	2	12	1	216	2	1	0	15	25	0	240	90	330	0.375	64	1	1	1	2	1	1	1	2	2	1	1	1	1	1	2	2	1	1	1	1	1	1	2	1
1	82	61	75	1	14	2	22	3	2	71	2	15	1	168	2	0	0	33	15	555	555	555	5555	0.729167	53	1	1	0	1	1	1	1	2	2	1	1	1	1	1	1	1	2	1	1	1	1	1	2	1
1	83	57	76	1	30	2	21	5	3	68	2	15	1	144	2	0	0	0	0	555	555	555	5555	1	180	1	1	0	1	1	1	1	2	1	1	1	1	1	1	2	1	1	1	1	1	1	2	1	1
1	84	62.58	76	1	12	2	8	3	2	70	2	12.2592	1	161.04	2	0	0	7	25	555	555	555	5555	1	58	1	1	0	1	1	1	1	2	2	1	1	1	1	1	2	2	1	1	1	1	1	1	2	1
1	85	64	78	1	10	1	9	3	2	74	2	11	1	168	2	0	0	3	21	555	555	555	5555	0.604167	72	1	1	1	1	1	1	2	2	2	1	1	1	1	1	2	2	1	1	1	1	1	1	2	1
1	86	64.92	79	2	5	1	1	3	2	52	2	12	2	168.96	2	0	38	5	11	555	555	555	5555	0.9375	73	1	1	1	1	2	2	2	2	2	1	1	1	1	1	1	1	1	1	2	1	2	1	2	1
2	1	54.5	61	1	6	1	3	1	1	52	2	10	1	78	2	1	38	13	12	0	0	0	0	0.354167	40	1	1	1	2	1	1	2	2	2	1	1	1	1	1	1	1	1	1	1	1	2	2	1	2
2	2	35	45	1	10	2	15	1	1	74	2	12	4	120	2	1	0	13	16	1	90	24	115	0.479167	34	1	1	1	1	2	1	1	1	1	1	1	2	1	1	2	2	1	1	1	1	1	1	2	1
2	3	45.83	49	1	19	2	9	1	1	47	2	11	1	38.04	2	1	31	23	17	60	300	60	420	0.458333	48	1	1	1	2	1	2	2	1	1	1	2	1	1	2	2	1	1	1	1	1	1	2	1	1
2	4	44.5	52	1	17	2	1	1	1	50	2	20	1	90	2	1	40	8	13	21	42	0	63	0.770833	57	1	1	0	1	1	1	1	1	1	2	1	1	1	1	2	1	1	1	1	1	1	1	2	1
2	5	48	54	1	15	1	9	1	1	53	2	16	1	72	2	1	30	4	15	0	240	60	300	0.395833	60	1	1	1	1	1	2	2	2	2	1	1	1	1	1	1	1	1	1	1	2	2	1	2	1
2	6	52	55	2	14	2	15	1	1	56	1	14	1	36	2	1	35	0	23	0	60	60	120	0.125	1	0	2	0	1	1	1	1	1	1	2	1	1	1	1	1	1	2	1	1	1	1	1	2	1
2	7	53.5	55	1	22	2	1	1	1	49	2	16	1	18	2	1	7.5	25	9	45	87	0	132	0.5625	60	1	1	1	1	1	2	1	2	2	1	1	1	1	1	2	1	1	1	1	1	1	2	1	1
2	8	53.83	55	1	12	2	1	1	1	49	2	16	1	14.04	2	1	40	18	17	0	90	0	90	0.25	39	1	1	1	1	1	1	2	2	2	1	1	1	1	1	2	1	1	1	1	2	2	1	2	2
2	9	46.5	56	2	12	2	1	1	1	52	1	16	1	114	2	1	0	4	17	90	90	300	480	0.875	10	1	1	1	1	2	2	2	2	2	1	1	1	1	1	2	1	1	1	1	1	1	1	2	1
2	10	54	56	1	10	2	20	1	1	54	2	10	1	24	2	1	13	11	26	60	180	300	540	0.375	49	1	1	1	2	1	2	1	1	1	1	1	1	2	1	2	2	1	1	1	1	1	2	1	1
2	11	53.5	56	1	13	2	1	1	1	50	2	19	1	30	2	1	0	13	7	30	150	30	210	0.541667	42	1	1	0	1	1	1	1	1	1	2	1	1	1	1	2	1	1	1	1	1	1	2	1	1
2	12	40	56	2	11	2	1	1	1	69	1	9	1	192	2	1	0.11222	14	25	60	120	30	210	0.645833	62	1	1	1	1	1	2	1	2	2	1	1	1	1	1	2	2	1	1	1	1	1	1	2	1
2	13	41	56	2	11	2	15	1	1	58	1	16	1	180	2	1	38	16	8	33	108	60	201	0.395833	28	1	1	1	1	2	1	1	1	1	1	1	2	1	1	2	2	1	1	1	1	1	1	2	1
2	14	53	56	1	13	2	1	1	1	59	2	11	1	36	2	1	0	0	21	0	180	0	180	0.0416667	2	1	1	1	1	2	1	2	1	1	1	1	1	1	2	2	1	1	1	1	1	1	1	2	1
2	15	54.42	57	2	15	2	1	3	2	56	1	16	3	30.96	2	0	40	5	27	555	555	555	5555	0.645833	61	0	2	0	1	1	1	1	1	2	2	1	1	1	1	1	1	2	1	1	1	1	1	2	1
2	16	51.92	57	2	13	1	1	1	1	56	1	18	1	60.96	2	1	0	2	18	180	120	360	660	0.5	47	1	1	1	1	1	1	2	2	1	1	1	1	1	1	2	2	1	1	1	1	1	1	2	1
2	17	50	57	1	11	1	1	1	1	55	2	17	1	84	2	1	40	18	3	15	60	0	75	0.395833	40	1	1	1	2	1	1	1	2	2	1	1	1	1	1	1	1	1	2	1	1	1	1	2	1
2	18	56	57	2	10	2	16	1	1	69	1	10	1	12	2	1	0	11	8	90	150	360	600	0.6875	58	1	1	1	1	2	1	1	1	1	1	1	2	1	1	1	1	1	1	2	1	1	2	1	1
2	19	51.67	58	2	15	2	9	3	2	77	2	11	4	75.96	2	0	0	0	23	555	555	555	5555	0.916667	69	1	1	0	1	1	1	1	2	2	1	1	1	1	1	2	1	1	1	1	1	1	1	2	1
2	20	47	58	1	14	2	9	3	2	54	2	12	1	132	2	0	0	12	19	555	555	555	5555	0.4375	14	1	1	0	1	1	1	1	1	2	1	1	1	1	1	1	1	2	1	1	1	1	2	1	1
2	21	48.75	58	1	23	2	1	1	1	58	2	16	1	111	2	1	24	12	24	30	150	30	210	0.645833	68	1	1	1	1	2	1	1	2	2	1	1	1	1	1	2	1	1	1	1	1	1	1	2	1
2	22	46.5	58	1	15	2	9	1	1	57	2	10	1	138	2	1	0	16	23	60	300	0	360	0.604167	62	1	1	1	1	2	2	1	2	2	1	1	1	1	1	2	2	1	1	1	1	1	1	2	1
2	23	49	59	1	17	2	22	4	1	999	0	0	10	555	555	1	0	0	0	0	0	0	0	1.00176	175.655	1	1	0	1	1	1	1	1	1	2	1	1	1	1	2	2	1	1	1	1	1	1	2	1
2	24	53.83	59	1	13	2	1	3	2	58	2	10	1	62.04	2	0	24	4	20	555	555	555	5555	0.979167	15	1	1	1	1	1	1	2	2	2	1	1	1	1	1	2	1	1	1	1	1	1	1	1	1
2	25	55	59	1	12	1	1	1	1	67	2	15	1	48	2	1	38	28	10	180	120	300	600	0.541667	60	1	1	1	1	2	2	2	2	1	1	1	1	1	1	1	1	1	1	1	2	1	2	1	1
2	26	54	59	1	10	2	1	1	1	55	2	10	6	60	2	1	20	11	15	0.9	180	30	210.9	0.416667	42	1	1	1	2	2	1	2	2	2	1	1	1	1	1	2	2	1	1	1	1	1	1	2	1
2	27	52	60	1	15	2	1	3	2	54	2	16	1	96	2	0	45	14	9	555	555	555	5555	0.9375	9	0	1	1	1	2	2	2	1	1	1	1	1	2	2	1	1	1	1	1	2	2	1	1	1
2	28	55.92	60	1	15	2	9	1	1	49	2	13	1	48.96	2	1	22	12	20	150	150	60	360	0.75	65	1	1	0	1	1	1	1	2	2	1	1	1	1	1	2	2	1	1	1	1	1	2	1	1
2	29	58.5	60	1	11	2	1	1	1	59	2	11	1	18	2	1	8	15	18	0	150	0	150	0.520833	32	1	1	1	2	1	2	2	2	1	1	1	1	1	1	2	1	1	1	1	1	1	2	1	1
2	30	45	61	1	19	2	1	5	3	63	2	10	1	192	2	0	0	0	0	555	555	555	5555	1	180	1	1	0	1	1	1	1	2	555	1	1	1	1	1	2	2	1	1	1	1	1	2	1	2
2	31	47	61	2	11	2	9	1	1	33	2	14	4	168	2	1	25	3	15	0	18	0	18	0.4375	48	1	1	1	1	1	1	2	1	1	1	1	1	1	2	2	2	1	1	1	1	1	1	2	1
2	32	58.25	61	1	12	2	16	1	1	52	1	12	1	33	2	1	38	13	12	4.8	27	0	31.8	0.270833	25	1	1	0	1	1	1	1	2	2	1	1	1	1	1	1	1	1	1	1	1	2	1	2	1
2	33	56	61	2	11	2	18	1	1	63	1	7	6	60	2	1	0	0	24	120	120	120	360	0.916667	64	1	1	1	1	1	1	2	1	1	1	1	1	1	2	2	1	1	1	1	1	1	1	2	1
2	34	51.5	61	1	15	2	9	1	1	59	2	16	1	114	2	1	38	7	22	0	98	0	98	0.229167	49	1	1	1	2	1	1	1	1	1	1	2	1	1	1	2	2	1	1	1	1	1	1	2	1
2	35	59.25	61	2	10	1	1	1	1	68	1	10	1	21	2	1	0	2	16	90	90	360	540	0.395833	43	1	1	1	2	1	1	1	2	2	1	1	1	1	1	1	1	1	2	1	1	1	1	2	1
2	36	60.5	61	1	16	2	1	1	1	68	2	12	1	6	2	1	0	24	9	60	360	360	780	0.729167	86	1	1	0	1	1	1	1	2	2	1	1	1	1	1	2	1	1	1	1	1	1	1	2	1
2	37	55.67	62	2	0	1	1	3	2	72	1	4.43948	3	75.96	2	0	-9.64741	1.42694	29.3318	555	555	555	5555	0.189519	27	1	1	0	1	1	1	1	2	2	1	1	1	1	1	1	1	2	1	1	1	1	1	2	1
2	38	50	62	1	11	2	22	3	2	52	2	11	1	144	2	0	14	21	24	555	555	555	5555	1	114	1	1	0	1	1	1	1	2	2	1	1	1	1	1	1	1	2	1	1	1	1	1	2	1
2	39	53	62	1	10	2	22	3	2	65	2	10	3	108	1	0	0	3	21	555	555	555	5555	0.625	57	1	1	0	1	1	1	1	2	2	1	1	1	1	1	1	1	2	1	1	1	1	1	2	1
2	40	58.83	62	1	20	2	1	1	1	59	2	21	1	38.04	2	1	24	28	5	21	240	4.5	265.5	0.333333	58	1	1	1	1	2	2	2	1	1	1	1	2	2	2	2	2	1	1	1	1	1	1	2	1
2	41	59	62	1	12	2	20	1	1	63	2	10	1	36	2	1	0	26	13	64	160	48	272	0.666667	88	1	1	1	1	2	2	2	2	2	1	1	1	1	1	2	1	1	1	1	1	1	1	2	1
2	42	58	62	1	10	2	1	1	1	54	2	14	1	48	2	1	20	11	10	60	150	150	360	0.229167	18	1	1	0	1	1	1	1	1	1	2	1	1	1	1	2	1	1	1	1	1	1	2	1	1
2	43	59.25	62	1	10	2	1	1	1	56	2	10	1	33	2	1	35	17	13	27	300	2.4	329.4	0.291667	53	1	1	1	1	2	2	1	1	1	1	1	1	2	1	1	1	1	1	2	1	1	2	1	1
2	44	58	63	1	21	2	1	1	1	60	2	19	1	60	2	1	0	9	10	30	129	0	159	0.5	39	1	1	1	2	1	1	1	2	1	1	1	1	1	1	2	2	1	1	1	1	1	1	2	1
2	45	59.58	63	1	17	2	3	1	1	53	2	17	1	41.04	2	1	0	17	21	3	150	60	213	0.3125	43	1	1	0	1	1	1	1	2	2	1	1	1	1	1	2	1	1	1	1	1	1	2	1	1
2	46	60	63	1	18	2	1	1	1	63	2	16	1	36	2	1	10	10	18	60	180	360	600	0.229167	10	1	1	0	1	1	1	1	1	1	2	1	1	1	1	2	2	1	1	1	1	1	1	2	1
2	47	60	63	1	12	2	9	1	1	68	2	9	1	36	2	1	0	21	20	60	240	360	660	0.541667	91	1	1	0	1	1	1	1	2	2	1	1	1	1	1	2	2	1	1	1	1	1	2	1	1
2	48	61.67	63	1	11	2	18	1	1	61	2	13	6	15.96	1	1	0	10	16	0	60	0.9	60.9	0.333333	12	1	1	1	1	2	1	1	2	2	1	1	1	1	1	2	1	1	1	1	1	1	1	2	1
2	49	59.67	64	2	15	2	1	1	1	65	1	15	1	51.96	2	1	0	13	13	120	240	480	840	0.770833	70	1	1	0	1	1	1	1	2	2	1	1	1	1	1	2	2	1	1	1	1	1	1	2	1
2	50	50.67	64	2	6	1	1	1	1	70	1	6	1	159.96	2	1	0	18	14	180	90	480	750	0.979167	13	1	1	1	1	1	2	1	2	1	1	1	1	1	1	1	1	1	1	1	2	1	1	2	1
2	51	57.5	64	1	15	2	1	1	1	57	2	11	1	78	2	1	31.25	13	23	60	120	360	540	0.520833	63	1	1	1	1	2	1	2	1	1	1	1	2	1	1	1	1	1	1	1	1	2	2	1	1
2	52	60	64	1	11	2	1	1	1	66	2	9	1	48	2	1	0	9	17	60	300	360	720	0.75	66	1	1	1	1	1	2	2	1	1	1	1	1	2	2	2	1	1	1	1	1	1	1	1	1
2	53	51.5	65	1	10	2	21	3	2	38	2	23	2	162	2	0	50	22	19	555	555	555	5555	0.708333	93	1	1	1	1	1	1	2	2	2	1	1	1	1	1	1	1	1	1	1	1	2	2	1	2
2	54	61	65	1	10	2	1	3	2	62	2	16	1	48	2	0	21	21	11	555	555	555	5555	0.8125	95	1	1	1	2	1	2	2	2	2	1	1	1	1	1	1	1	1	1	1	2	2	2	1	1
2	55	61.75	65	1	10	2	1	1	1	63	2	15	1	39	2	1	0	6	28	0	240	450	690	0.416667	36	1	1	1	1	1	2	1	1	1	1	2	1	1	1	2	2	1	1	1	1	1	1	2	1
2	56	63	65	2	10	2	3	1	1	43	2	14	2	24	2	1	18	11	16	6	1.2	0	7.2	0.833333	50	1	1	1	1	1	2	1	2	1	1	1	1	1	1	1	1	1	1	1	2	2	2	1	2
2	57	56.5	65	1	15	1	16	1	1	65	2	16	1	102	2	1	7	14	19	0	60	30	90	0.208333	37	1	1	1	1	1	2	1	1	1	2	1	1	1	1	1	1	1	1	1	2	1	2	1	1
2	58	56.83	65	1	14	2	3	1	1	56	2	14	1	98.04	2	1	44	20	18	0	150	12	162	0.375	32	1	1	1	2	1	1	2	2	2	1	1	1	1	1	2	1	1	1	1	1	1	1	1	1
2	59	52	65	1	10	2	8	1	1	57	2	11	1	156	2	1	0	11	19	60	300	360	720	0.75	54	1	1	1	2	1	1	1	2	1	1	1	1	1	1	2	2	1	1	1	1	1	1	2	1
2	60	58.75	66	1	16	1	1	3	2	65	2	14	1	87	2	0	0	4	15	555	555	555	5555	0.875	60	1	1	1	2	1	1	1	2	2	1	1	1	1	1	2	2	1	1	1	1	1	1	2	1
2	61	59	66	2	14	2	1	1	1	72	1	15	1	84	2	1	20	10	10	15	240	240	495	0.25	51	1	1	1	2	1	1	1	2	2	1	1	1	1	1	2	2	1	1	1	1	1	1	2	1
2	62	63.08	66	2	18	2	9	1	1	71	1	10	1	35.04	2	1	0	7	16	0	0	0	0	0.0833333	3	0	2	0	1	1	1	1	1	1	2	1	1	1	1	1	1	2	1	1	1	1	1	2	1
2	63	59	66	1	11	2	1	1	1	63	2	10	1	84	2	1	0	8	13	0	180	0	180	0.395833	38	1	1	1	2	1	1	2	1	1	1	2	1	1	1	1	1	1	2	1	1	1	1	2	1
2	64	57.5	66	1	12	2	1	1	1	65	2	11	1	102	2	1	0	0	22	0	0	0	0	0.1875	10	0	1	1	2	1	1	1	1	1	2	1	1	1	1	1	1	1	2	1	1	1	1	2	1
2	65	60.5	66	1	12	2	18	1	1	60	2	9	1	66	2	1	0	8	8	150	180	360	690	0.8125	55	1	1	0	1	1	1	1	2	1	1	1	1	1	1	2	1	1	1	1	1	1	1	2	1
2	66	62	66	1	12	1	1	1	1	64	2	12	1	48	2	1	40	15	9	0	11	0	11	0.375	34	1	1	1	2	2	1	2	2	1	1	1	1	1	1	2	1	1	1	1	1	1	1	1	1
2	67	63.5	67	2	10	2	1	1	1	63	2	19	3	42	1	1	29	8	16	0	90	0	90	0.5	40	1	1	1	1	1	2	1	2	2	1	1	1	1	1	2	2	1	1	1	1	1	1	2	1
2	68	57	67	2	14	2	1	1	1	71	1	12	1	120	2	1	0	27	13	540	180	240	960	0.604167	48	1	1	1	2	1	1	1	1	1	1	2	1	1	1	2	2	1	1	1	1	1	1	2	1
2	69	61	67	1	10	2	1	1	1	68	2	11	1	72	2	1	40	26	13	30	87	30	147	0.625	67	1	1	1	1	2	1	1	1	1	1	1	2	1	1	2	1	1	1	1	1	1	1	2	1
2	70	53	68	2	11	2	1	3	2	67	1	13	1	180	2	0	32	8	7	555	555	555	5555	0.9375	7	1	1	1	2	2	1	1	2	2	1	1	1	1	1	1	1	1	1	2	1	1	1	2	1
2	71	59.5	68	1	19	2	18	1	1	66	2	23	1	102	2	1	37	17	14	90	150	30	270	0.6875	46	1	1	0	1	1	1	1	2	2	1	1	1	1	1	1	1	2	1	1	1	1	1	2	1
2	72	60	69	2	18	2	1	3	2	31	1	19	2	108	2	0	45	17	14	555	555	555	5555	0.6875	80	1	1	0	1	1	1	1	2	2	1	1	1	1	1	2	1	1	1	1	1	1	2	1	1
2	73	61.5	69	1	14	2	1	1	1	67	2	10	1	90	2	1	0	7	22	120	180	30	330	0.625	85	1	1	1	2	2	1	1	2	2	1	1	1	1	1	1	1	1	1	2	1	1	1	2	1
2	74	55.5	69	2	10	2	1	1	1	71	1	10	1	162	2	1	0	4	22	120	480	0	600	0.458333	30	0	1	1	1	1	1	2	1	1	2	1	1	1	1	1	1	1	1	2	1	2	1	2	1
2	75	65	69	2	12	1	9	1	1	71	1	15	1	48	2	1	0	22	4	720	720	720	2160	0.958333	100	1	1	0	1	1	1	1	1	1	2	1	1	1	1	1	1	1	2	1	1	2	2	1	2
2	76	50.5	69	1	16	2	1	1	1	54	2	12	1	222	2	1	30	8	18	90	120	30	240	0.4375	36	1	1	1	2	2	1	1	1	1	2	2	1	1	1	2	2	1	1	1	1	1	1	2	1
2	77	48.83	69	2	15	2	1	1	1	58	1	22	1	242.04	2	1	35	17	13	30	150	60	240	0.25	24	1	1	1	1	1	2	1	1	1	2	1	1	2	1	1	1	2	1	1	1	1	1	2	1
2	78	56.5	69	1	17	2	3	1	1	61	2	16	1	150	2	1	45	18	18	45	150	360	555	0.458333	73	1	1	1	1	1	2	1	1	1	1	1	1	2	1	1	1	2	1	1	1	1	2	1	1
2	79	59.5	71	1	15	2	9	3	2	70	2	11	1	138	2	0	0	24	14	555	555	555	5555	0.9375	67	1	1	0	1	1	1	1	2	2	1	1	1	1	1	1	1	2	1	1	1	1	2	1	1
2	80	60	72	1	9	2	9	3	2	65	2	11	1	144	2	0	0	12	25	555	555	555	5555	0.520833	52	1	1	1	1	1	1	2	2	2	1	1	1	1	1	2	1	1	1	1	1	1	2	1	1
2	81	54	72	1	13	2	1	1	1	68	2	12	1	216	2	1	0	15	25	0	240	90	330	0.375	64	1	1	1	2	1	1	1	2	2	1	1	1	1	1	2	2	1	1	1	1	1	1	2	1
2	82	61	75	1	14	2	22	3	2	71	2	15	1	168	2	0	0	33	15	555	555	555	5555	0.729167	53	1	1	0	1	1	1	1	2	2	1	1	1	1	1	1	1	2	1	1	1	1	1	2	1
2	83	57	76	1	30	2	21	5	3	68	2	15	1	144	2	0	0	0	0	555	555	555	5555	1	180	1	1	0	1	1	1	1	2	1	1	1	1	1	1	2	1	1	1	1	1	1	2	1	1
2	84	62.58	76	1	12	2	8	3	2	70	2	7.64239	1	161.04	2	0	0	7	25	555	555	555	5555	1	58	1	1	0	1	1	1	1	2	2	1	1	1	1	1	2	1	1	1	1	1	1	1	2	1
2	85	64	78	1	10	1	9	3	2	74	2	11	1	168	2	0	0	3	21	555	555	555	5555	0.604167	72	1	1	1	1	1	1	2	2	2	1	1	1	1	1	2	2	1	1	1	1	1	1	2	1
2	86	64.92	79	2	5	1	1	3	2	52	2	12	2	168.96	2	0	38	5	11	555	555	555	5555	0.9375	73	1	1	1	1	2	2	2	2	2	1	1	1	1	1	1	1	1	1	2	1	2	1	2	1
3	1	54.5	61	1	6	1	3	1	1	52	2	10	1	78	2	1	38	13	12	0	0	0	0	0.354167	40	1	1	1	2	1	1	2	2	2	1	1	1	1	1	1	1	1	1	1	1	2	2	1	2
3	2	35	45	1	10	2	15	1	1	74	2	12	4	120	2	1	0	13	16	1	90	24	115	0.479167	34	1	1	1	1	2	1	1	1	1	1	1	2	1	1	2	2	1	1	1	1	1	1	2	1
3	3	45.83	49	1	19	2	9	1	1	47	2	11	1	38.04	2	1	31	23	17	60	300	60	420	0.458333	48	1	1	1	2	1	2	2	1	1	1	2	1	1	2	2	1	1	1	1	1	1	2	1	1
3	4	44.5	52	1	17	2	1	1	1	50	2	20	1	90	2	1	40	8	13	21	42	0	63	0.770833	57	1	1	0	1	1	1	1	1	1	2	1	1	1	1	2	1	1	1	1	1	1	1	2	1
3	5	48	54	1	15	1	9	1	1	53	2	16	1	72	2	1	30	4	15	0	240	60	300	0.395833	60	1	1	1	1	1	2	2	2	2	1	1	1	1	1	1	1	1	1	1	2	2	1	2	1
3	6	52	55	2	14	2	15	1	1	56	1	14	1	36	2	1	35	0	23	0	60	60	120	0.125	1	0	2	0	1	1	1	1	1	1	2	1	1	1	1	1	1	2	1	1	1	1	1	2	1
3	7	53.5	55	1	22	2	1	1	1	49	2	16	1	18	2	1	7.5	25	9	45	87	0	132	0.5625	60	1	1	1	1	1	2	1	2	2	1	1	1	1	1	2	1	1	1	1	1	1	2	1	1
3	8	53.83	55	1	12	2	1	1	1	49	2	16	1	14.04	2	1	40	18	17	0	90	0	90	0.25	39	1	1	1	1	1	1	2	2	2	1	1	1	1	1	2	1	1	1	2	1	2	1	1	2
3	9	46.5	56	2	12	2	1	1	1	52	1	16	1	114	2	1	0	4	17	90	90	300	480	0.875	10	1	1	1	1	2	2	2	2	2	1	1	1	1	1	2	1	1	1	1	1	1	1	2	1
3	10	54	56	1	10	2	20	1	1	54	2	10	1	24	2	1	13	11	26	60	180	300	540	0.375	49	1	1	1	2	1	2	1	1	1	1	1	1	2	1	2	2	1	1	1	1	1	2	1	1
3	11	53.5	56	1	13	2	1	1	1	50	2	19	1	30	2	1	0	13	7	30	150	30	210	0.541667	42	1	1	0	1	1	1	1	1	1	2	1	1	1	1	2	1	1	1	1	1	1	2	1	1
3	12	40	56	2	11	2	1	1	1	69	1	9	1	192	2	1	-2.7511	14	25	60	120	30	210	0.645833	62	1	1	1	1	1	2	1	2	2	1	1	1	1	1	2	2	1	1	1	1	1	1	2	1
3	13	41	56	2	11	2	15	1	1	58	1	16	1	180	2	1	38	16	8	33	108	60	201	0.395833	28	1	1	1	1	2	1	1	1	1	1	1	2	1	1	2	2	1	1	1	1	1	1	2	1
3	14	53	56	1	13	2	1	1	1	59	2	11	1	36	2	1	0	0	21	0	180	0	180	0.0416667	2	1	1	1	1	2	1	2	1	1	1	1	1	1	2	2	1	1	1	1	1	1	1	2	1
3	15	54.42	57	2	15	2	1	3	2	56	1	16	3	30.96	2	0	40	5	27	555	555	555	5555	0.645833	61	0	2	0	1	1	1	1	1	2	2	1	1	1	1	1	1	2	1	1	1	1	1	2	1
3	16	51.92	57	2	13	1	1	1	1	56	1	18	1	60.96	2	1	0	2	18	180	120	360	660	0.5	47	1	1	1	1	1	1	2	2	1	1	1	1	1	1	2	1	1	1	1	1	1	1	2	1
3	17	50	57	1	11	1	1	1	1	55	2	17	1	84	2	1	40	18	3	15	60	0	75	0.395833	40	1	1	1	2	1	1	1	2	2	1	1	1	1	1	1	1	1	2	1	1	1	1	2	1
3	18	56	57	2	10	2	16	1	1	69	1	10	1	12	2	1	0	11	8	90	150	360	600	0.6875	58	1	1	1	1	2	1	1	1	1	1	1	2	1	1	1	1	1	1	2	1	1	2	1	1
3	19	51.67	58	2	15	2	9	3	2	77	2	11	4	75.96	2	0	0	0	23	555	555	555	5555	0.916667	69	1	1	0	1	1	1	1	2	2	1	1	1	1	1	2	1	1	1	1	1	1	1	2	1
3	20	47	58	1	14	2	9	3	2	54	2	12	1	132	2	0	0	12	19	555	555	555	5555	0.4375	14	1	1	0	1	1	1	1	1	2	1	1	1	1	1	1	1	2	1	1	1	1	2	1	1
3	21	48.75	58	1	23	2	1	1	1	58	2	16	1	111	2	1	24	12	24	30	150	30	210	0.645833	68	1	1	1	1	2	1	1	2	2	1	1	1	1	1	2	1	1	1	1	1	1	1	2	1
3	22	46.5	58	1	15	2	9	1	1	57	2	10	1	138	2	1	0	16	23	60	300	0	360	0.604167	62	1	1	1	1	2	2	1	2	2	1	1	1	1	1	2	2	1	1	1	1	1	1	2	1
3	23	49	59	1	17	2	22	4	1	999	0	0	10	555	555	1	0	0	0	0	0	0	0	0.758526	72.3176	1	1	0	1	1	1	1	1	1	2	1	1	1	1	2	2	1	1	1	1	1	1	2	1
3	24	53.83	59	1	13	2	1	3	2	58	2	10	1	62.04	2	0	24	4	20	555	555	555	5555	0.979167	15	1	1	1	1	1	1	2	2	2	1	1	1	1	1	2	1	1	1	1	1	1	1	1	1
3	25	55	59	1	12	1	1	1	1	67	2	15	1	48	2	1	38	28	10	180	120	300	600	0.541667	60	1	1	1	1	2	2	2	2	1	1	1	1	1	1	1	1	1	1	1	2	1	2	1	1
3	26	54	59	1	10	2	1	1	1	55	2	10	6	60	2	1	20	11	15	0.9	180	30	210.9	0.416667	42	1	1	1	2	2	1	2	2	2	1	1	1	1	1	2	2	1	1	1	1	1	1	2	1
3	27	52	60	1	15	2	1	3	2	54	2	16	1	96	2	0	45	14	9	555	555	555	5555	0.9375	9	0	1	1	1	2	2	2	1	1	1	1	1	2	2	1	1	1	1	1	2	2	1	1	1
3	28	55.92	60	1	15	2	9	1	1	49	2	13	1	48.96	2	1	22	12	20	150	150	60	360	0.75	65	1	1	0	1	1	1	1	2	2	1	1	1	1	1	2	2	1	1	1	1	1	2	1	1
3	29	58.5	60	1	11	2	1	1	1	59	2	11	1	18	2	1	8	15	18	0	150	0	150	0.520833	32	1	1	1	2	1	2	2	2	1	1	1	1	1	1	2	1	1	1	1	1	1	2	1	1
3	30	45	61	1	19	2	1	5	3	63	2	10	1	192	2	0	0	0	0	555	555	555	5555	1	180	1	1	0	1	1	1	1	2	555	1	1	1	1	1	2	2	1	1	1	1	1	2	1	2
3	31	47	61	2	11	2	9	1	1	33	2	14	4	168	2	1	25	3	15	0	18	0	18	0.4375	48	1	1	1	1	1	1	2	1	1	1	1	1	1	2	2	2	1	1	1	1	1	1	2	1
3	32	58.25	61	1	12	2	16	1	1	52	1	12	1	33	2	1	38	13	12	4.8	27	0	31.8	0.270833	25	1	1	0	1	1	1	1	2	2	1	1	1	1	1	1	1	1	1	1	1	2	1	2	1
3	33	56	61	2	11	2	18	1	1	63	1	7	6	60	2	1	0	0	24	120	120	120	360	0.916667	64	1	1	1	1	1	1	2	1	1	1	1	1	1	2	2	1	1	1	1	1	1	1	2	1
3	34	51.5	61	1	15	2	9	1	1	59	2	16	1	114	2	1	38	7	22	0	98	0	98	0.229167	49	1	1	1	2	1	1	1	1	1	1	2	1	1	1	2	2	1	1	1	1	1	1	2	1
3	35	59.25	61	2	10	1	1	1	1	68	1	10	1	21	2	1	0	2	16	90	90	360	540	0.395833	43	1	1	1	2	1	1	1	2	2	1	1	1	1	1	1	1	1	2	1	1	1	1	2	1
3	36	60.5	61	1	16	2	1	1	1	68	2	12	1	6	2	1	0	24	9	60	360	360	780	0.729167	86	1	1	0	1	1	1	1	2	2	1	1	1	1	1	2	1	1	1	1	1	1	1	2	1
3	37	55.67	62	2	0	1	1	3	2	72	1	15.6533	3	75.96	2	0	33.6645	5.21817	15.7404	555	555	555	5555	0.30753	27	1	1	0	1	1	1	1	2	2	1	1	1	1	1	1	1	2	1	1	1	1	1	2	1
3	38	50	62	1	11	2	22	3	2	52	2	11	1	144	2	0	14	21	24	555	555	555	5555	1	114	1	1	0	1	1	1	1	2	2	1	1	1	1	1	1	1	2	1	1	1	1	1	2	1
3	39	53	62	1	10	2	22	3	2	65	2	10	3	108	1	0	0	3	21	555	555	555	5555	0.625	57	1	1	0	1	1	1	1	2	2	1	1	1	1	1	1	1	2	1	1	1	1	1	2	1
3	40	58.83	62	1	20	2	1	1	1	59	2	21	1	38.04	2	1	24	28	5	21	240	4.5	265.5	0.333333	58	1	1	1	1	2	2	2	1	1	1	1	2	2	2	2	2	1	1	1	1	1	1	2	1
3	41	59	62	1	12	2	20	1	1	63	2	10	1	36	2	1	0	26	13	64	160	48	272	0.666667	88	1	1	1	1	2	2	2	2	2	1	1	1	1	1	2	1	1	1	1	1	1	1	2	1
3	42	58	62	1	10	2	1	1	1	54	2	14	1	48	2	1	20	11	10	60	150	150	360	0.229167	18	1	1	0	1	1	1	1	1	1	2	1	1	1	1	2	1	1	1	1	1	1	2	1	1
3	43	59.25	62	1	10	2	1	1	1	56	2	10	1	33	2	1	35	17	13	27	300	2.4	329.4	0.291667	53	1	1	1	1	2	2	1	1	1	1	1	1	2	1	1	1	1	1	2	1	1	2	1	1
3	44	58	63	1	21	2	1	1	1	60	2	19	1	60	2	1	0	9	10	30	129	0	159	0.5	39	1	1	1	2	1	1	1	2	1	1	1	1	1	1	2	2	1	1	1	1	1	1	2	1
3	45	59.58	63	1	17	2	3	1	1	53	2	17	1	41.04	2	1	0	17	21	3	150	60	213	0.3125	43	1	1	0	1	1	1	1	2	2	1	1	1	1	1	2	1	1	1	1	1	1	2	1	1
3	46	60	63	1	18	2	1	1	1	63	2	16	1	36	2	1	10	10	18	60	180	360	600	0.229167	10	1	1	0	1	1	1	1	1	1	2	1	1	1	1	2	2	1	1	1	1	1	1	2	1
3	47	60	63	1	12	2	9	1	1	68	2	9	1	36	2	1	0	21	20	60	240	360	660	0.541667	91	1	1	0	1	1	1	1	2	2	1	1	1	1	1	2	2	1	1	1	1	1	2	1	1
3	48	61.67	63	1	11	2	18	1	1	61	2	13	6	15.96	1	1	0	10	16	0	60	0.9	60.9	0.333333	12	1	1	1	1	2	1	1	2	2	1	1	1	1	1	2	1	1	1	1	1	1	1	2	1
3	49	59.67	64	2	15	2	1	1	1	65	1	15	1	51.96	2	1	0	13	13	120	240	480	840	0.770833	70	1	1	0	1	1	1	1	2	2	1	1	1	1	1	2	2	1	1	1	1	1	1	2	1
3	50	50.67	64	2	6	1	1	1	1	70	1	6	1	159.96	2	1	0	18	14	180	90	480	750	0.979167	13	1	1	1	1	1	2	1	2	1	1	1	1	1	1	1	1	1	1	1	2	1	1	2	1
3	51	57.5	64	1	15	2	1	1	1	57	2	11	1	78	2	1	31.25	13	23	60	120	360	540	0.520833	63	1	1	1	1	2	1	2	1	1	1	1	2	1	1	1	1	1	1	1	1	2	2	1	1
3	52	60	64	1	11	2	1	1	1	66	2	9	1	48	2	1	0	9	17	60	300	360	720	0.75	66	1	1	1	1	1	2	2	1	1	1	1	1	2	2	2	1	1	1	1	1	1	1	1	1
3	53	51.5	65	1	10	2	21	3	2	38	2	23	2	162	2	0	50	22	19	555	555	555	5555	0.708333	93	1	1	1	1	1	1	2	2	2	1	1	1	1	1	1	1	1	1	1	1	2	2	1	2
3	54	61	65	1	10	2	1	3	2	62	2	16	1	48	2	0	21	21	11	555	555	555	5555	0.8125	95	1	1	1	2	1	2	2	2	2	1	1	1	1	1	1	1	1	1	1	2	2	2	1	1
3	55	61.75	65	1	10	2	1	1	1	63	2	15	1	39	2	1	0	6	28	0	240	450	690	0.416667	36	1	1	1	1	1	2	1	1	1	1	2	1	1	1	2	2	1	1	1	1	1	1	2	1
3	56	63	65	2	10	2	3	1	1	43	2	14	2	24	2	1	18	11	16	6	1.2	0	7.2	0.833333	50	1	1	1	1	1	1	2	2	1	1	1	1	1	1	1	1	1	1	2	2	2	2	1	2
3	57	56.5	65	1	15	1	16	1	1	65	2	16	1	102	2	1	7	14	19	0	60	30	90	0.208333	37	1	1	1	1	1	2	1	1	1	2	1	1	1	1	1	1	1	1	1	2	1	2	1	1
3	58	56.83	65	1	14	2	3	1	1	56	2	14	1	98.04	2	1	44	20	18	0	150	12	162	0.375	32	1	1	1	2	1	1	2	2	2	1	1	1	1	1	2	1	1	1	1	1	1	1	1	1
3	59	52	65	1	10	2	8	1	1	57	2	11	1	156	2	1	0	11	19	60	300	360	720	0.75	54	1	1	1	2	1	1	1	2	1	1	1	1	1	1	2	2	1	1	1	1	1	1	2	1
3	60	58.75	66	1	16	1	1	3	2	65	2	14	1	87	2	0	0	4	15	555	555	555	5555	0.875	60	1	1	1	2	1	1	1	2	2	1	1	1	1	1	2	2	1	1	1	1	1	1	2	1
3	61	59	66	2	14	2	1	1	1	72	1	15	1	84	2	1	20	10	10	15	240	240	495	0.25	51	1	1	1	2	1	1	1	2	2	1	1	1	1	1	2	2	1	1	1	1	1	1	2	1
3	62	63.08	66	2	18	2	9	1	1	71	1	10	1	35.04	2	1	0	7	16	0	0	0	0	0.0833333	3	0	2	0	1	1	1	1	1	1	2	1	1	1	1	1	1	2	1	1	1	1	1	2	1
3	63	59	66	1	11	2	1	1	1	63	2	10	1	84	2	1	0	8	13	0	180	0	180	0.395833	38	1	1	1	2	1	1	2	1	1	1	2	1	1	1	1	1	1	2	1	1	1	1	2	1
3	64	57.5	66	1	12	2	1	1	1	65	2	11	1	102	2	1	0	0	22	0	0	0	0	0.1875	10	0	1	1	2	1	1	1	1	1	2	1	1	1	1	1	1	1	2	1	1	1	1	2	1
3	65	60.5	66	1	12	2	18	1	1	60	2	9	1	66	2	1	0	8	8	150	180	360	690	0.8125	55	1	1	0	1	1	1	1	2	1	1	1	1	1	1	2	1	1	1	1	1	1	1	2	1
3	66	62	66	1	12	1	1	1	1	64	2	12	1	48	2	1	40	15	9	0	11	0	11	0.375	34	1	1	1	2	2	1	2	2	1	1	1	1	1	1	2	1	1	1	1	1	1	1	1	1
3	67	63.5	67	2	10	2	1	1	1	63	2	19	3	42	1	1	29	8	16	0	90	0	90	0.5	40	1	1	1	1	1	2	1	2	2	1	1	1	1	1	2	1	1	1	1	1	1	1	2	1
3	68	57	67	2	14	2	1	1	1	71	1	12	1	120	2	1	0	27	13	540	180	240	960	0.604167	48	1	1	1	2	1	1	1	1	1	1	2	1	1	1	2	2	1	1	1	1	1	1	2	1
3	69	61	67	1	10	2	1	1	1	68	2	11	1	72	2	1	40	26	13	30	87	30	147	0.625	67	1	1	1	1	2	1	1	1	1	1	1	2	1	1	2	1	1	1	1	1	1	1	2	1
3	70	53	68	2	11	2	1	3	2	67	1	13	1	180	2	0	32	8	7	555	555	555	5555	0.9375	7	1	1	1	2	2	1	1	2	2	1	1	1	1	1	1	1	1	1	2	1	1	1	2	1
3	71	59.5	68	1	19	2	18	1	1	66	2	23	1	102	2	1	37	17	14	90	150	30	270	0.6875	46	1	1	0	1	1	1	1	2	2	1	1	1	1	1	1	1	2	1	1	1	1	1	2	1
3	72	60	69	2	18	2	1	3	2	31	1	19	2	108	2	0	45	17	14	555	555	555	5555	0.6875	80	1	1	0	1	1	1	1	2	2	1	1	1	1	1	2	1	1	1	1	1	1	2	1	1
3	73	61.5	69	1	14	2	1	1	1	67	2	10	1	90	2	1	0	7	22	120	180	30	330	0.625	85	1	1	1	2	2	1	1	2	2	1	1	1	1	1	1	1	1	1	2	1	1	1	2	1
3	74	55.5	69	2	10	2	1	1	1	71	1	10	1	162	2	1	0	4	22	120	480	0	600	0.458333	30	0	1	1	1	1	1	1	1	1	2	1	1	1	1	1	1	2	1	1	1	2	1	2	1
3	75	65	69	2	12	1	9	1	1	71	1	15	1	48	2	1	0	22	4	720	720	720	2160	0.958333	100	1	1	0	1	1	1	1	1	1	2	1	1	1	1	1	1	1	1	1	2	2	2	1	2
3	76	50.5	69	1	16	2	1	1	1	54	2	12	1	222	2	1	30	8	18	90	120	30	240	0.4375	36	1	1	1	2	2	1	1	1	1	2	2	1	1	1	2	2	1	1	1	1	1	1	2	1
3	77	48.83	69	2	15	2	1	1	1	58	1	22	1	242.04	2	1	35	17	13	30	150	60	240	0.25	24	1	1	1	1	1	2	1	1	1	2	1	1	2	1	1	1	2	1	1	1	1	1	2	1
3	78	56.5	69	1	17	2	3	1	1	61	2	16	1	150	2	1	45	18	18	45	150	360	555	0.458333	73	1	1	1	1	1	2	1	1	1	1	1	1	2	1	1	1	2	1	1	1	1	2	1	1
3	79	59.5	71	1	15	2	9	3	2	70	2	11	1	138	2	0	0	24	14	555	555	555	5555	0.9375	67	1	1	0	1	1	1	1	2	2	1	1	1	1	1	1	1	2	1	1	1	1	2	1	1
3	80	60	72	1	9	2	9	3	2	65	2	11	1	144	2	0	0	12	25	555	555	555	5555	0.520833	52	1	1	1	1	1	1	2	2	2	1	1	1	1	1	2	1	1	1	1	1	1	2	1	1
3	81	54	72	1	13	2	1	1	1	68	2	12	1	216	2	1	0	15	25	0	240	90	330	0.375	64	1	1	1	2	1	1	1	2	2	1	1	1	1	1	2	2	1	1	1	1	1	1	2	1
3	82	61	75	1	14	2	22	3	2	71	2	15	1	168	2	0	0	33	15	555	555	555	5555	0.729167	53	1	1	0	1	1	1	1	2	2	1	1	1	1	1	1	1	2	1	1	1	1	1	2	1
3	83	57	76	1	30	2	21	5	3	68	2	15	1	144	2	0	0	0	0	555	555	555	5555	1	180	1	1	0	1	1	1	1	2	1	1	1	1	1	1	2	1	1	1	1	1	1	2	1	1
3	84	62.58	76	1	12	2	8	3	2	70	2	11.5413	1	161.04	2	0	0	7	25	555	555	555	5555	1	58	1	1	0	1	1	1	1	2	2	1	1	1	1	1	2	1	1	1	1	1	1	1	2	1
3	85	64	78	1	10	1	9	3	2	74	2	11	1	168	2	0	0	3	21	555	555	555	5555	0.604167	72	1	1	1	1	1	1	2	2	2	1	1	1	1	1	2	2	1	1	1	1	1	1	2	1
3	86	64.92	79	2	5	1	1	3	2	52	2	12	2	168.96	2	0	38	5	11	555	555	555	5555	0.9375	73	1	1	1	1	2	2	2	2	2	1	1	1	1	1	1	1	1	1	2	1	2	1	2	1
4	1	54.5	61	1	6	1	3	1	1	52	2	10	1	78	2	1	38	13	12	0	0	0	0	0.354167	40	1	1	1	2	1	1	2	2	2	1	1	1	1	1	1	1	1	1	1	1	2	2	1	2
4	2	35	45	1	10	2	15	1	1	74	2	12	4	120	2	1	0	13	16	1	90	24	115	0.479167	34	1	1	1	1	2	1	1	1	1	1	1	2	1	1	2	2	1	1	1	1	1	1	2	1
4	3	45.83	49	1	19	2	9	1	1	47	2	11	1	38.04	2	1	31	23	17	60	300	60	420	0.458333	48	1	1	1	2	1	2	2	1	1	1	2	1	1	2	2	1	1	1	1	1	1	2	1	1
4	4	44.5	52	1	17	2	1	1	1	50	2	20	1	90	2	1	40	8	13	21	42	0	63	0.770833	57	1	1	0	1	1	1	1	1	1	2	1	1	1	1	2	1	1	1	1	1	1	1	2	1
4	5	48	54	1	15	1	9	1	1	53	2	16	1	72	2	1	30	4	15	0	240	60	300	0.395833	60	1	1	1	1	1	2	2	2	2	1	1	1	1	1	1	1	1	1	1	2	2	1	2	1
4	6	52	55	2	14	2	15	1	1	56	1	14	1	36	2	1	35	0	23	0	60	60	120	0.125	1	0	2	0	1	1	1	1	1	1	2	1	1	1	1	1	1	2	1	1	1	1	1	2	1
4	7	53.5	55	1	22	2	1	1	1	49	2	16	1	18	2	1	7.5	25	9	45	87	0	132	0.5625	60	1	1	1	1	1	2	1	2	2	1	1	1	1	1	2	1	1	1	1	1	1	2	1	1
4	8	53.83	55	1	12	2	1	1	1	49	2	16	1	14.04	2	1	40	18	17	0	90	0	90	0.25	39	1	1	1	1	1	1	2	2	2	1	1	1	1	1	1	2	2	2	1	2	1	2	1	2
4	9	46.5	56	2	12	2	1	1	1	52	1	16	1	114	2	1	0	4	17	90	90	300	480	0.875	10	1	1	1	1	2	2	2	2	2	1	1	1	1	1	2	1	1	1	1	1	1	1	2	1
4	10	54	56	1	10	2	20	1	1	54	2	10	1	24	2	1	13	11	26	60	180	300	540	0.375	49	1	1	1	2	1	2	1	1	1	1	1	1	2	1	2	2	1	1	1	1	1	2	1	1
4	11	53.5	56	1	13	2	1	1	1	50	2	19	1	30	2	1	0	13	7	30	150	30	210	0.541667	42	1	1	0	1	1	1	1	1	1	2	1	1	1	1	2	1	1	1	1	1	1	2	1	1
4	12	40	56	2	11	2	1	1	1	69	1	9	1	192	2	1	27.6151	14	25	60	120	30	210	0.645833	62	1	1	1	1	1	2	1	2	2	1	1	1	1	1	2	2	1	1	1	1	1	1	2	1
4	13	41	56	2	11	2	15	1	1	58	1	16	1	180	2	1	38	16	8	33	108	60	201	0.395833	28	1	1	1	1	2	1	1	1	1	1	1	2	1	1	2	2	1	1	1	1	1	1	2	1
4	14	53	56	1	13	2	1	1	1	59	2	11	1	36	2	1	0	0	21	0	180	0	180	0.0416667	2	1	1	1	1	2	1	2	1	1	1	1	1	1	2	2	1	1	1	1	1	1	1	2	1
4	15	54.42	57	2	15	2	1	3	2	56	1	16	3	30.96	2	0	40	5	27	555	555	555	5555	0.645833	61	0	2	0	1	1	1	1	1	2	2	1	1	1	1	1	1	2	1	1	1	1	1	2	1
4	16	51.92	57	2	13	1	1	1	1	56	1	18	1	60.96	2	1	0	2	18	180	120	360	660	0.5	47	1	1	1	1	1	1	2	2	1	1	1	1	1	1	2	1	1	1	1	1	1	1	2	1
4	17	50	57	1	11	1	1	1	1	55	2	17	1	84	2	1	40	18	3	15	60	0	75	0.395833	40	1	1	1	2	1	1	1	2	2	1	1	1	1	1	1	1	1	2	1	1	1	1	2	1
4	18	56	57	2	10	2	16	1	1	69	1	10	1	12	2	1	0	11	8	90	150	360	600	0.6875	58	1	1	1	1	2	1	1	1	1	1	1	2	1	1	1	1	1	1	2	1	1	2	1	1
4	19	51.67	58	2	15	2	9	3	2	77	2	11	4	75.96	2	0	0	0	23	555	555	555	5555	0.916667	69	1	1	0	1	1	1	1	2	2	1	1	1	1	1	2	1	1	1	1	1	1	1	2	1
4	20	47	58	1	14	2	9	3	2	54	2	12	1	132	2	0	0	12	19	555	555	555	5555	0.4375	14	1	1	0	1	1	1	1	1	2	1	1	1	1	1	1	1	2	1	1	1	1	2	1	1
4	21	48.75	58	1	23	2	1	1	1	58	2	16	1	111	2	1	24	12	24	30	150	30	210	0.645833	68	1	1	1	1	2	1	1	2	2	1	1	1	1	1	2	1	1	1	1	1	1	1	2	1
4	22	46.5	58	1	15	2	9	1	1	57	2	10	1	138	2	1	0	16	23	60	300	0	360	0.604167	62	1	1	1	1	2	2	1	2	2	1	1	1	1	1	2	2	1	1	1	1	1	1	2	1
4	23	49	59	1	17	2	22	4	1	999	0	0	10	555	555	1	0	0	0	0	0	0	0	0.941578	69.2969	1	1	0	1	1	1	1	1	1	2	1	1	1	1	2	2	1	1	1	1	1	1	2	1
4	24	53.83	59	1	13	2	1	3	2	58	2	10	1	62.04	2	0	24	4	20	555	555	555	5555	0.979167	15	1	1	1	1	1	1	2	2	2	1	1	1	1	1	2	1	1	1	1	1	1	1	1	1
4	25	55	59	1	12	1	1	1	1	67	2	15	1	48	2	1	38	28	10	180	120	300	600	0.541667	60	1	1	1	1	2	2	2	2	1	1	1	1	1	1	1	1	1	1	1	2	1	2	1	1
4	26	54	59	1	10	2	1	1	1	55	2	10	6	60	2	1	20	11	15	0.9	180	30	210.9	0.416667	42	1	1	1	2	2	1	2	2	2	1	1	1	1	1	2	2	1	1	1	1	1	1	2	1
4	27	52	60	1	15	2	1	3	2	54	2	16	1	96	2	0	45	14	9	555	555	555	5555	0.9375	9	0	1	1	1	2	2	2	1	1	1	1	1	2	2	1	1	1	1	1	2	2	1	1	1
4	28	55.92	60	1	15	2	9	1	1	49	2	13	1	48.96	2	1	22	12	20	150	150	60	360	0.75	65	1	1	0	1	1	1	1	2	2	1	1	1	1	1	2	2	1	1	1	1	1	2	1	1
4	29	58.5	60	1	11	2	1	1	1	59	2	11	1	18	2	1	8	15	18	0	150	0	150	0.520833	32	1	1	1	2	1	2	2	2	1	1	1	1	1	1	2	1	1	1	1	1	1	2	1	1
4	30	45	61	1	19	2	1	5	3	63	2	10	1	192	2	0	0	0	0	555	555	555	5555	1	180	1	1	0	1	1	1	1	2	555	1	1	1	1	1	2	2	1	1	1	1	1	2	1	2
4	31	47	61	2	11	2	9	1	1	33	2	14	4	168	2	1	25	3	15	0	18	0	18	0.4375	48	1	1	1	1	1	1	2	1	1	1	1	1	1	2	2	2	1	1	1	1	1	1	2	1
4	32	58.25	61	1	12	2	16	1	1	52	1	12	1	33	2	1	38	13	12	4.8	27	0	31.8	0.270833	25	1	1	0	1	1	1	1	2	2	1	1	1	1	1	1	1	1	1	1	1	2	1	2	1
4	33	56	61	2	11	2	18	1	1	63	1	7	6	60	2	1	0	0	24	120	120	120	360	0.916667	64	1	1	1	1	1	1	2	1	1	1	1	1	1	2	2	2	1	1	1	1	1	1	2	1
4	34	51.5	61	1	15	2	9	1	1	59	2	16	1	114	2	1	38	7	22	0	98	0	98	0.229167	49	1	1	1	2	1	1	1	1	1	1	2	1	1	1	2	2	1	1	1	1	1	1	2	1
4	35	59.25	61	2	10	1	1	1	1	68	1	10	1	21	2	1	0	2	16	90	90	360	540	0.395833	43	1	1	1	2	1	1	1	2	2	1	1	1	1	1	1	1	1	2	1	1	1	1	2	1
4	36	60.5	61	1	16	2	1	1	1	68	2	12	1	6	2	1	0	24	9	60	360	360	780	0.729167	86	1	1	0	1	1	1	1	2	2	1	1	1	1	1	2	2	1	1	1	1	1	1	2	1
4	37	55.67	62	2	0	1	1	3	2	72	1	24.8049	3	75.96	2	0	41.1585	5.48008	12.7743	555	555	555	5555	0.231714	27	1	1	0	1	1	1	1	2	2	1	1	1	1	1	1	1	2	1	1	1	1	1	2	1
4	38	50	62	1	11	2	22	3	2	52	2	11	1	144	2	0	14	21	24	555	555	555	5555	1	114	1	1	0	1	1	1	1	2	2	1	1	1	1	1	1	1	2	1	1	1	1	1	2	1
4	39	53	62	1	10	2	22	3	2	65	2	10	3	108	1	0	0	3	21	555	555	555	5555	0.625	57	1	1	0	1	1	1	1	2	2	1	1	1	1	1	1	1	2	1	1	1	1	1	2	1
4	40	58.83	62	1	20	2	1	1	1	59	2	21	1	38.04	2	1	24	28	5	21	240	4.5	265.5	0.333333	58	1	1	1	1	2	2	2	1	1	1	1	2	2	2	2	2	1	1	1	1	1	1	2	1
4	41	59	62	1	12	2	20	1	1	63	2	10	1	36	2	1	0	26	13	64	160	48	272	0.666667	88	1	1	1	1	2	2	2	2	2	1	1	1	1	1	2	1	1	1	1	1	1	1	2	1
4	42	58	62	1	10	2	1	1	1	54	2	14	1	48	2	1	20	11	10	60	150	150	360	0.229167	18	1	1	0	1	1	1	1	1	1	2	1	1	1	1	2	1	1	1	1	1	1	2	1	1
4	43	59.25	62	1	10	2	1	1	1	56	2	10	1	33	2	1	35	17	13	27	300	2.4	329.4	0.291667	53	1	1	1	1	2	2	1	1	1	1	1	1	2	1	1	1	1	1	2	1	1	2	1	1
4	44	58	63	1	21	2	1	1	1	60	2	19	1	60	2	1	0	9	10	30	129	0	159	0.5	39	1	1	1	2	1	1	1	2	1	1	1	1	1	1	2	2	1	1	1	1	1	1	2	1
4	45	59.58	63	1	17	2	3	1	1	53	2	17	1	41.04	2	1	0	17	21	3	150	60	213	0.3125	43	1	1	0	1	1	1	1	2	2	1	1	1	1	1	2	1	1	1	1	1	1	2	1	1
4	46	60	63	1	18	2	1	1	1	63	2	16	1	36	2	1	10	10	18	60	180	360	600	0.229167	10	1	1	0	1	1	1	1	1	1	2	1	1	1	1	2	2	1	1	1	1	1	1	2	1
4	47	60	63	1	12	2	9	1	1	68	2	9	1	36	2	1	0	21	20	60	240	360	660	0.541667	91	1	1	0	1	1	1	1	2	2	1	1	1	1	1	2	2	1	1	1	1	1	2	1	1
4	48	61.67	63	1	11	2	18	1	1	61	2	13	6	15.96	1	1	0	10	16	0	60	0.9	60.9	0.333333	12	1	1	1	1	2	1	1	2	2	1	1	1	1	1	2	1	1	1	1	1	1	1	2	1
4	49	59.67	64	2	15	2	1	1	1	65	1	15	1	51.96	2	1	0	13	13	120	240	480	840	0.770833	70	1	1	0	1	1	1	1	2	2	1	1	1	1	1	2	2	1	1	1	1	1	1	2	1
4	50	50.67	64	2	6	1	1	1	1	70	1	6	1	159.96	2	1	0	18	14	180	90	480	750	0.979167	13	1	1	1	1	1	2	1	2	1	1	1	1	1	1	1	1	1	1	1	2	1	1	2	1
4	51	57.5	64	1	15	2	1	1	1	57	2	11	1	78	2	1	31.25	13	23	60	120	360	540	0.520833	63	1	1	1	1	2	1	2	1	1	1	1	2	1	1	1	1	1	1	1	1	2	2	1	1
4	52	60	64	1	11	2	1	1	1	66	2	9	1	48	2	1	0	9	17	60	300	360	720	0.75	66	1	1	1	1	1	2	2	1	1	1	1	1	2	2	2	1	1	1	1	1	1	1	1	1
4	53	51.5	65	1	10	2	21	3	2	38	2	23	2	162	2	0	50	22	19	555	555	555	5555	0.708333	93	1	1	1	1	1	1	2	2	2	1	1	1	1	1	1	1	1	1	1	1	2	2	1	2
4	54	61	65	1	10	2	1	3	2	62	2	16	1	48	2	0	21	21	11	555	555	555	5555	0.8125	95	1	1	1	2	1	2	2	2	2	1	1	1	1	1	1	1	1	1	1	2	2	2	1	1
4	55	61.75	65	1	10	2	1	1	1	63	2	15	1	39	2	1	0	6	28	0	240	450	690	0.416667	36	1	1	1	1	1	2	1	1	1	1	2	1	1	1	2	2	1	1	1	1	1	1	2	1
4	56	63	65	2	10	2	3	1	1	43	2	14	2	24	2	1	18	11	16	6	1.2	0	7.2	0.833333	50	1	1	1	2	1	2	1	2	1	1	1	1	1	1	1	1	1	2	2	2	2	2	1	2
4	57	56.5	65	1	15	1	16	1	1	65	2	16	1	102	2	1	7	14	19	0	60	30	90	0.208333	37	1	1	1	1	1	2	1	1	1	2	1	1	1	1	1	1	1	1	1	2	1	2	1	1
4	58	56.83	65	1	14	2	3	1	1	56	2	14	1	98.04	2	1	44	20	18	0	150	12	162	0.375	32	1	1	1	2	1	1	2	2	2	1	1	1	1	1	2	2	1	1	1	1	1	1	1	1
4	59	52	65	1	10	2	8	1	1	57	2	11	1	156	2	1	0	11	19	60	300	360	720	0.75	54	1	1	1	2	1	1	1	2	1	1	1	1	1	1	2	2	1	1	1	1	1	1	2	1
4	60	58.75	66	1	16	1	1	3	2	65	2	14	1	87	2	0	0	4	15	555	555	555	5555	0.875	60	1	1	1	2	1	1	1	2	2	1	1	1	1	1	2	2	1	1	1	1	1	1	2	1
4	61	59	66	2	14	2	1	1	1	72	1	15	1	84	2	1	20	10	10	15	240	240	495	0.25	51	1	1	1	2	1	1	1	2	2	1	1	1	1	1	2	2	1	1	1	1	1	1	2	1
4	62	63.08	66	2	18	2	9	1	1	71	1	10	1	35.04	2	1	0	7	16	0	0	0	0	0.0833333	3	0	2	0	1	1	1	1	1	1	2	1	1	1	1	1	1	2	1	1	1	1	1	2	1
4	63	59	66	1	11	2	1	1	1	63	2	10	1	84	2	1	0	8	13	0	180	0	180	0.395833	38	1	1	1	2	1	1	2	1	1	1	2	1	1	1	1	1	1	2	1	1	1	1	2	1
4	64	57.5	66	1	12	2	1	1	1	65	2	11	1	102	2	1	0	0	22	0	0	0	0	0.1875	10	0	1	1	2	1	1	1	1	1	2	1	1	1	1	1	1	1	2	1	1	1	1	2	1
4	65	60.5	66	1	12	2	18	1	1	60	2	9	1	66	2	1	0	8	8	150	180	360	690	0.8125	55	1	1	0	1	1	1	1	2	1	1	1	1	1	1	2	1	1	1	1	1	1	1	2	1
4	66	62	66	1	12	1	1	1	1	64	2	12	1	48	2	1	40	15	9	0	11	0	11	0.375	34	1	1	1	2	2	1	2	2	1	1	1	1	1	1	2	1	1	1	1	1	1	1	1	1
4	67	63.5	67	2	10	2	1	1	1	63	2	19	3	42	1	1	29	8	16	0	90	0	90	0.5	40	1	1	1	1	1	2	1	2	2	1	1	1	1	1	2	1	1	1	1	1	1	1	2	1
4	68	57	67	2	14	2	1	1	1	71	1	12	1	120	2	1	0	27	13	540	180	240	960	0.604167	48	1	1	1	2	1	1	1	1	1	1	2	1	1	1	2	2	1	1	1	1	1	1	2	1
4	69	61	67	1	10	2	1	1	1	68	2	11	1	72	2	1	40	26	13	30	87	30	147	0.625	67	1	1	1	1	2	1	1	1	1	1	1	2	1	1	2	1	1	1	1	1	1	1	2	1
4	70	53	68	2	11	2	1	3	2	67	1	13	1	180	2	0	32	8	7	555	555	555	5555	0.9375	7	1	1	1	2	2	1	1	2	2	1	1	1	1	1	1	1	1	1	2	1	1	1	2	1
4	71	59.5	68	1	19	2	18	1	1	66	2	23	1	102	2	1	37	17	14	90	150	30	270	0.6875	46	1	1	0	1	1	1	1	2	2	1	1	1	1	1	1	1	2	1	1	1	1	1	2	1
4	72	60	69	2	18	2	1	3	2	31	1	19	2	108	2	0	45	17	14	555	555	555	5555	0.6875	80	1	1	0	1	1	1	1	2	2	1	1	1	1	1	2	1	1	1	1	1	1	2	1	1
4	73	61.5	69	1	14	2	1	1	1	67	2	10	1	90	2	1	0	7	22	120	180	30	330	0.625	85	1	1	1	2	2	1	1	2	2	1	1	1	1	1	1	1	1	1	2	1	1	1	2	1
4	74	55.5	69	2	10	2	1	1	1	71	1	10	1	162	2	1	0	4	22	120	480	0	600	0.458333	30	0	1	1	2	2	2	1	1	1	2	1	1	1	1	1	1	2	2	1	1	2	1	2	1
4	75	65	69	2	12	1	9	1	1	71	1	15	1	48	2	1	0	22	4	720	720	720	2160	0.958333	100	1	1	0	1	1	1	1	1	1	2	1	1	1	1	1	1	1	1	1	1	2	2	1	2
4	76	50.5	69	1	16	2	1	1	1	54	2	12	1	222	2	1	30	8	18	90	120	30	240	0.4375	36	1	1	1	2	2	1	1	1	1	2	2	1	1	1	2	2	1	1	1	1	1	1	2	1
4	77	48.83	69	2	15	2	1	1	1	58	1	22	1	242.04	2	1	35	17	13	30	150	60	240	0.25	24	1	1	1	1	1	2	1	1	1	2	1	1	2	1	1	1	2	1	1	1	1	1	2	1
4	78	56.5	69	1	17	2	3	1	1	61	2	16	1	150	2	1	45	18	18	45	150	360	555	0.458333	73	1	1	1	1	1	2	1	1	1	1	1	1	2	1	1	1	2	1	1	1	1	2	1	1
4	79	59.5	71	1	15	2	9	3	2	70	2	11	1	138	2	0	0	24	14	555	555	555	5555	0.9375	67	1	1	0	1	1	1	1	2	2	1	1	1	1	1	1	1	2	1	1	1	1	2	1	1
4	80	60	72	1	9	2	9	3	2	65	2	11	1	144	2	0	0	12	25	555	555	555	5555	0.520833	52	1	1	1	1	1	1	2	2	2	1	1	1	1	1	2	2	1	1	1	1	1	2	1	1
4	81	54	72	1	13	2	1	1	1	68	2	12	1	216	2	1	0	15	25	0	240	90	330	0.375	64	1	1	1	2	1	1	1	2	2	1	1	1	1	1	2	2	1	1	1	1	1	1	2	1
4	82	61	75	1	14	2	22	3	2	71	2	15	1	168	2	0	0	33	15	555	555	555	5555	0.729167	53	1	1	0	1	1	1	1	2	2	1	1	1	1	1	1	1	2	1	1	1	1	1	2	1
4	83	57	76	1	30	2	21	5	3	68	2	15	1	144	2	0	0	0	0	555	555	555	5555	1	180	1	1	0	1	1	1	1	2	1	1	1	1	1	1	2	1	1	1	1	1	1	2	1	1
4	84	62.58	76	1	12	2	8	3	2	70	2	3.97217	1	161.04	2	0	0	7	25	555	555	555	5555	1	58	1	1	0	1	1	1	1	2	2	1	1	1	1	1	2	2	1	1	1	1	1	1	2	1
4	85	64	78	1	10	1	9	3	2	74	2	11	1	168	2	0	0	3	21	555	555	555	5555	0.604167	72	1	1	1	1	1	1	2	2	2	1	1	1	1	1	2	2	1	1	1	1	1	1	2	1
4	86	64.92	79	2	5	1	1	3	2	52	2	12	2	168.96	2	0	38	5	11	555	555	555	5555	0.9375	73	1	1	1	1	2	2	2	2	2	1	1	1	1	1	1	1	1	2	2	1	2	1	2	1
5	1	54.5	61	1	6	1	3	1	1	52	2	10	1	78	2	1	38	13	12	0	0	0	0	0.354167	40	1	1	1	2	1	1	2	2	2	1	1	1	1	1	1	1	1	1	1	1	2	2	1	2
5	2	35	45	1	10	2	15	1	1	74	2	12	4	120	2	1	0	13	16	1	90	24	115	0.479167	34	1	1	1	1	2	1	1	1	1	1	1	2	1	1	2	2	1	1	1	1	1	1	2	1
5	3	45.83	49	1	19	2	9	1	1	47	2	11	1	38.04	2	1	31	23	17	60	300	60	420	0.458333	48	1	1	1	2	1	2	2	1	1	1	2	1	1	2	2	1	1	1	1	1	1	2	1	1
5	4	44.5	52	1	17	2	1	1	1	50	2	20	1	90	2	1	40	8	13	21	42	0	63	0.770833	57	1	1	0	1	1	1	1	1	1	2	1	1	1	1	2	1	1	1	1	1	1	1	2	1
5	5	48	54	1	15	1	9	1	1	53	2	16	1	72	2	1	30	4	15	0	240	60	300	0.395833	60	1	1	1	1	1	2	2	2	2	1	1	1	1	1	1	1	1	1	1	2	2	1	2	1
5	6	52	55	2	14	2	15	1	1	56	1	14	1	36	2	1	35	0	23	0	60	60	120	0.125	1	0	2	0	1	1	1	1	1	1	2	1	1	1	1	1	1	2	1	1	1	1	1	2	1
5	7	53.5	55	1	22	2	1	1	1	49	2	16	1	18	2	1	7.5	25	9	45	87	0	132	0.5625	60	1	1	1	1	1	2	1	2	2	1	1	1	1	1	2	1	1	1	1	1	1	2	1	1
5	8	53.83	55	1	12	2	1	1	1	49	2	16	1	14.04	2	1	40	18	17	0	90	0	90	0.25	39	1	1	1	1	1	1	2	2	2	1	1	1	1	1	1	1	1	2	2	1	2	1	2	2
5	9	46.5	56	2	12	2	1	1	1	52	1	16	1	114	2	1	0	4	17	90	90	300	480	0.875	10	1	1	1	1	2	2	2	2	2	1	1	1	1	1	2	1	1	1	1	1	1	1	2	1
5	10	54	56	1	10	2	20	1	1	54	2	10	1	24	2	1	13	11	26	60	180	300	540	0.375	49	1	1	1	2	1	2	1	1	1	1	1	1	2	1	2	2	1	1	1	1	1	2	1	1
5	11	53.5	56	1	13	2	1	1	1	50	2	19	1	30	2	1	0	13	7	30	150	30	210	0.541667	42	1	1	0	1	1	1	1	1	1	2	1	1	1	1	2	1	1	1	1	1	1	2	1	1
5	12	40	56	2	11	2	1	1	1	69	1	9	1	192	2	1	10.3377	14	25	60	120	30	210	0.645833	62	1	1	1	1	1	2	1	2	2	1	1	1	1	1	2	2	1	1	1	1	1	1	2	1
5	13	41	56	2	11	2	15	1	1	58	1	16	1	180	2	1	38	16	8	33	108	60	201	0.395833	28	1	1	1	1	2	1	1	1	1	1	1	2	1	1	2	2	1	1	1	1	1	1	2	1
5	14	53	56	1	13	2	1	1	1	59	2	11	1	36	2	1	0	0	21	0	180	0	180	0.0416667	2	1	1	1	1	2	1	2	1	1	1	1	1	1	2	2	1	1	1	1	1	1	1	2	1
5	15	54.42	57	2	15	2	1	3	2	56	1	16	3	30.96	2	0	40	5	27	555	555	555	5555	0.645833	61	0	2	0	1	1	1	1	1	2	2	1	1	1	1	1	1	2	1	1	1	1	1	2	1
5	16	51.92	57	2	13	1	1	1	1	56	1	18	1	60.96	2	1	0	2	18	180	120	360	660	0.5	47	1	1	1	1	1	1	2	2	1	1	1	1	1	1	2	2	1	1	1	1	1	1	2	1
5	17	50	57	1	11	1	1	1	1	55	2	17	1	84	2	1	40	18	3	15	60	0	75	0.395833	40	1	1	1	2	1	1	1	2	2	1	1	1	1	1	1	1	1	2	1	1	1	1	2	1
5	18	56	57	2	10	2	16	1	1	69	1	10	1	12	2	1	0	11	8	90	150	360	600	0.6875	58	1	1	1	1	2	1	1	1	1	1	1	2	1	1	1	1	1	1	2	1	1	2	1	1
5	19	51.67	58	2	15	2	9	3	2	77	2	11	4	75.96	2	0	0	0	23	555	555	555	5555	0.916667	69	1	1	0	1	1	1	1	2	2	1	1	1	1	1	2	1	1	1	1	1	1	1	2	1
5	20	47	58	1	14	2	9	3	2	54	2	12	1	132	2	0	0	12	19	555	555	555	5555	0.4375	14	1	1	0	1	1	1	1	1	2	1	1	1	1	1	1	1	2	1	1	1	1	2	1	1
5	21	48.75	58	1	23	2	1	1	1	58	2	16	1	111	2	1	24	12	24	30	150	30	210	0.645833	68	1	1	1	1	2	1	1	2	2	1	1	1	1	1	2	1	1	1	1	1	1	1	2	1
5	22	46.5	58	1	15	2	9	1	1	57	2	10	1	138	2	1	0	16	23	60	300	0	360	0.604167	62	1	1	1	1	2	2	1	2	2	1	1	1	1	1	2	2	1	1	1	1	1	1	2	1
5	23	49	59	1	17	2	22	4	1	999	0	0	10	555	555	1	0	0	0	0	0	0	0	1.07942	114.239	1	1	0	1	1	1	1	1	1	2	1	1	1	1	2	2	1	1	1	1	1	1	2	1
5	24	53.83	59	1	13	2	1	3	2	58	2	10	1	62.04	2	0	24	4	20	555	555	555	5555	0.979167	15	1	1	1	1	1	1	2	2	2	1	1	1	1	1	2	1	1	1	1	1	1	1	1	1
5	25	55	59	1	12	1	1	1	1	67	2	15	1	48	2	1	38	28	10	180	120	300	600	0.541667	60	1	1	1	1	2	2	2	2	1	1	1	1	1	1	1	1	1	1	1	2	1	2	1	1
5	26	54	59	1	10	2	1	1	1	55	2	10	6	60	2	1	20	11	15	0.9	180	30	210.9	0.416667	42	1	1	1	2	2	1	2	2	2	1	1	1	1	1	2	2	1	1	1	1	1	1	2	1
5	27	52	60	1	15	2	1	3	2	54	2	16	1	96	2	0	45	14	9	555	555	555	5555	0.9375	9	0	1	1	1	2	2	2	1	1	1	1	1	2	2	1	1	1	1	1	2	2	1	1	1
5	28	55.92	60	1	15	2	9	1	1	49	2	13	1	48.96	2	1	22	12	20	150	150	60	360	0.75	65	1	1	0	1	1	1	1	2	2	1	1	1	1	1	2	1	1	1	1	1	1	2	1	1
5	29	58.5	60	1	11	2	1	1	1	59	2	11	1	18	2	1	8	15	18	0	150	0	150	0.520833	32	1	1	1	2	1	2	2	2	1	1	1	1	1	1	2	2	1	1	1	1	1	2	1	1
5	30	45	61	1	19	2	1	5	3	63	2	10	1	192	2	0	0	0	0	555	555	555	5555	1	180	1	1	0	1	1	1	1	2	555	1	1	1	1	1	2	1	1	1	1	1	1	2	1	1
5	31	47	61	2	11	2	9	1	1	33	2	14	4	168	2	1	25	3	15	0	18	0	18	0.4375	48	1	1	1	1	1	1	2	1	1	1	1	1	1	2	2	2	1	1	1	1	1	1	2	1
5	32	58.25	61	1	12	2	16	1	1	52	1	12	1	33	2	1	38	13	12	4.8	27	0	31.8	0.270833	25	1	1	0	1	1	1	1	2	2	1	1	1	1	1	1	1	1	1	1	1	2	1	2	1
5	33	56	61	2	11	2	18	1	1	63	1	7	6	60	2	1	0	0	24	120	120	120	360	0.916667	64	1	1	1	1	1	1	2	1	1	1	1	1	1	2	2	2	1	1	1	1	1	1	2	1
5	34	51.5	61	1	15	2	9	1	1	59	2	16	1	114	2	1	38	7	22	0	98	0	98	0.229167	49	1	1	1	2	1	1	1	1	1	1	2	1	1	1	2	2	1	1	1	1	1	1	2	1
5	35	59.25	61	2	10	1	1	1	1	68	1	10	1	21	2	1	0	2	16	90	90	360	540	0.395833	43	1	1	1	2	1	1	1	2	2	1	1	1	1	1	1	1	1	2	1	1	1	1	2	1
5	36	60.5	61	1	16	2	1	1	1	68	2	12	1	6	2	1	0	24	9	60	360	360	780	0.729167	86	1	1	0	1	1	1	1	2	2	1	1	1	1	1	2	2	1	1	1	1	1	1	2	1
5	37	55.67	62	2	0	1	1	3	2	72	1	15.3688	3	75.96	2	0	18.2422	22.488	21.3297	555	555	555	5555	0.428673	27	1	1	0	1	1	1	1	2	2	1	1	1	1	1	1	1	2	1	1	1	1	1	2	1
5	38	50	62	1	11	2	22	3	2	52	2	11	1	144	2	0	14	21	24	555	555	555	5555	1	114	1	1	0	1	1	1	1	2	2	1	1	1	1	1	1	1	2	1	1	1	1	1	2	1
5	39	53	62	1	10	2	22	3	2	65	2	10	3	108	1	0	0	3	21	555	555	555	5555	0.625	57	1	1	0	1	1	1	1	2	2	1	1	1	1	1	1	1	2	1	1	1	1	1	2	1
5	40	58.83	62	1	20	2	1	1	1	59	2	21	1	38.04	2	1	24	28	5	21	240	4.5	265.5	0.333333	58	1	1	1	1	2	2	2	1	1	1	1	2	2	2	2	2	1	1	1	1	1	1	2	1
5	41	59	62	1	12	2	20	1	1	63	2	10	1	36	2	1	0	26	13	64	160	48	272	0.666667	88	1	1	1	1	2	2	2	2	2	1	1	1	1	1	2	1	1	1	1	1	1	1	2	1
5	42	58	62	1	10	2	1	1	1	54	2	14	1	48	2	1	20	11	10	60	150	150	360	0.229167	18	1	1	0	1	1	1	1	1	1	2	1	1	1	1	2	1	1	1	1	1	1	2	1	1
5	43	59.25	62	1	10	2	1	1	1	56	2	10	1	33	2	1	35	17	13	27	300	2.4	329.4	0.291667	53	1	1	1	1	2	2	1	1	1	1	1	1	2	1	1	1	1	1	2	1	1	2	1	1
5	44	58	63	1	21	2	1	1	1	60	2	19	1	60	2	1	0	9	10	30	129	0	159	0.5	39	1	1	1	2	1	1	1	2	1	1	1	1	1	1	2	2	1	1	1	1	1	1	2	1
5	45	59.58	63	1	17	2	3	1	1	53	2	17	1	41.04	2	1	0	17	21	3	150	60	213	0.3125	43	1	1	0	1	1	1	1	2	2	1	1	1	1	1	2	1	1	1	1	1	1	2	1	1
5	46	60	63	1	18	2	1	1	1	63	2	16	1	36	2	1	10	10	18	60	180	360	600	0.229167	10	1	1	0	1	1	1	1	1	1	2	1	1	1	1	2	2	1	1	1	1	1	1	2	1
5	47	60	63	1	12	2	9	1	1	68	2	9	1	36	2	1	0	21	20	60	240	360	660	0.541667	91	1	1	0	1	1	1	1	2	2	1	1	1	1	1	2	2	1	1	1	1	1	2	1	1
5	48	61.67	63	1	11	2	18	1	1	61	2	13	6	15.96	1	1	0	10	16	0	60	0.9	60.9	0.333333	12	1	1	1	1	2	1	1	2	2	1	1	1	1	1	2	1	1	1	1	1	1	1	2	1
5	49	59.67	64	2	15	2	1	1	1	65	1	15	1	51.96	2	1	0	13	13	120	240	480	840	0.770833	70	1	1	0	1	1	1	1	2	2	1	1	1	1	1	2	2	1	1	1	1	1	1	2	1
5	50	50.67	64	2	6	1	1	1	1	70	1	6	1	159.96	2	1	0	18	14	180	90	480	750	0.979167	13	1	1	1	1	1	2	1	2	1	1	1	1	1	1	1	1	1	1	1	2	1	1	2	1
5	51	57.5	64	1	15	2	1	1	1	57	2	11	1	78	2	1	31.25	13	23	60	120	360	540	0.520833	63	1	1	1	1	2	1	2	1	1	1	1	2	1	1	1	1	1	1	1	1	2	2	1	1
5	52	60	64	1	11	2	1	1	1	66	2	9	1	48	2	1	0	9	17	60	300	360	720	0.75	66	1	1	1	1	1	2	2	1	1	1	1	1	2	2	2	1	1	1	1	1	1	1	1	1
5	53	51.5	65	1	10	2	21	3	2	38	2	23	2	162	2	0	50	22	19	555	555	555	5555	0.708333	93	1	1	1	1	1	1	2	2	2	1	1	1	1	1	1	1	1	1	1	1	2	2	1	2
5	54	61	65	1	10	2	1	3	2	62	2	16	1	48	2	0	21	21	11	555	555	555	5555	0.8125	95	1	1	1	2	1	2	2	2	2	1	1	1	1	1	1	1	1	1	1	2	2	2	1	1
5	55	61.75	65	1	10	2	1	1	1	63	2	15	1	39	2	1	0	6	28	0	240	450	690	0.416667	36	1	1	1	1	1	2	1	1	1	1	2	1	1	1	2	2	1	1	1	1	1	1	2	1
5	56	63	65	2	10	2	3	1	1	43	2	14	2	24	2	1	18	11	16	6	1.2	0	7.2	0.833333	50	1	1	1	1	1	1	1	2	1	1	1	1	1	1	1	1	1	2	2	1	2	2	1	2
5	57	56.5	65	1	15	1	16	1	1	65	2	16	1	102	2	1	7	14	19	0	60	30	90	0.208333	37	1	1	1	1	1	2	1	1	1	2	1	1	1	1	1	1	1	1	1	2	1	2	1	1
5	58	56.83	65	1	14	2	3	1	1	56	2	14	1	98.04	2	1	44	20	18	0	150	12	162	0.375	32	1	1	1	2	1	1	2	2	2	1	1	1	1	1	2	2	1	1	1	1	1	1	1	1
5	59	52	65	1	10	2	8	1	1	57	2	11	1	156	2	1	0	11	19	60	300	360	720	0.75	54	1	1	1	2	1	1	1	2	1	1	1	1	1	1	2	2	1	1	1	1	1	1	2	1
5	60	58.75	66	1	16	1	1	3	2	65	2	14	1	87	2	0	0	4	15	555	555	555	5555	0.875	60	1	1	1	2	1	1	1	2	2	1	1	1	1	1	2	2	1	1	1	1	1	1	2	1
5	61	59	66	2	14	2	1	1	1	72	1	15	1	84	2	1	20	10	10	15	240	240	495	0.25	51	1	1	1	2	1	1	1	2	2	1	1	1	1	1	2	2	1	1	1	1	1	1	2	1
5	62	63.08	66	2	18	2	9	1	1	71	1	10	1	35.04	2	1	0	7	16	0	0	0	0	0.0833333	3	0	2	0	1	1	1	1	1	1	2	1	1	1	1	1	1	2	1	1	1	1	1	2	1
5	63	59	66	1	11	2	1	1	1	63	2	10	1	84	2	1	0	8	13	0	180	0	180	0.395833	38	1	1	1	2	1	1	2	1	1	1	2	1	1	1	1	1	1	2	1	1	1	1	2	1
5	64	57.5	66	1	12	2	1	1	1	65	2	11	1	102	2	1	0	0	22	0	0	0	0	0.1875	10	0	1	1	2	1	1	1	1	1	2	1	1	1	1	1	1	1	2	1	1	1	1	2	1
5	65	60.5	66	1	12	2	18	1	1	60	2	9	1	66	2	1	0	8	8	150	180	360	690	0.8125	55	1	1	0	1	1	1	1	2	1	1	1	1	1	1	2	1	1	1	1	1	1	1	2	1
5	66	62	66	1	12	1	1	1	1	64	2	12	1	48	2	1	40	15	9	0	11	0	11	0.375	34	1	1	1	2	2	1	2	2	1	1	1	1	1	1	2	1	1	1	1	1	1	1	1	1
5	67	63.5	67	2	10	2	1	1	1	63	2	19	3	42	1	1	29	8	16	0	90	0	90	0.5	40	1	1	1	1	1	2	1	2	2	1	1	1	1	1	2	1	1	1	1	1	1	1	2	1
5	68	57	67	2	14	2	1	1	1	71	1	12	1	120	2	1	0	27	13	540	180	240	960	0.604167	48	1	1	1	2	1	1	1	1	1	1	2	1	1	1	2	2	1	1	1	1	1	1	2	1
5	69	61	67	1	10	2	1	1	1	68	2	11	1	72	2	1	40	26	13	30	87	30	147	0.625	67	1	1	1	1	2	1	1	1	1	1	1	2	1	1	2	1	1	1	1	1	1	1	2	1
5	70	53	68	2	11	2	1	3	2	67	1	13	1	180	2	0	32	8	7	555	555	555	5555	0.9375	7	1	1	1	2	2	1	1	2	2	1	1	1	1	1	1	1	1	1	2	1	1	1	2	1
5	71	59.5	68	1	19	2	18	1	1	66	2	23	1	102	2	1	37	17	14	90	150	30	270	0.6875	46	1	1	0	1	1	1	1	2	2	1	1	1	1	1	1	1	2	1	1	1	1	1	2	1
5	72	60	69	2	18	2	1	3	2	31	1	19	2	108	2	0	45	17	14	555	555	555	5555	0.6875	80	1	1	0	1	1	1	1	2	2	1	1	1	1	1	2	1	1	1	1	1	1	2	1	1
5	73	61.5	69	1	14	2	1	1	1	67	2	10	1	90	2	1	0	7	22	120	180	30	330	0.625	85	1	1	1	2	2	1	1	2	2	1	1	1	1	1	1	1	1	1	2	1	1	1	2	1
5	74	55.5	69	2	10	2	1	1	1	71	1	10	1	162	2	1	0	4	22	120	480	0	600	0.458333	30	0	1	1	1	1	2	2	1	1	2	1	1	1	1	1	1	2	2	2	1	2	1	2	1
5	75	65	69	2	12	1	9	1	1	71	1	15	1	48	2	1	0	22	4	720	720	720	2160	0.958333	100	1	1	0	1	1	1	1	1	1	2	1	1	1	1	1	1	1	2	1	2	2	2	1	2
5	76	50.5	69	1	16	2	1	1	1	54	2	12	1	222	2	1	30	8	18	90	120	30	240	0.4375	36	1	1	1	2	2	1	1	1	1	2	2	1	1	1	2	2	1	1	1	1	1	1	2	1
5	77	48.83	69	2	15	2	1	1	1	58	1	22	1	242.04	2	1	35	17	13	30	150	60	240	0.25	24	1	1	1	1	1	2	1	1	1	2	1	1	2	1	1	1	2	1	1	1	1	1	2	1
5	78	56.5	69	1	17	2	3	1	1	61	2	16	1	150	2	1	45	18	18	45	150	360	555	0.458333	73	1	1	1	1	1	2	1	1	1	1	1	1	2	1	1	1	2	1	1	1	1	2	1	1
5	79	59.5	71	1	15	2	9	3	2	70	2	11	1	138	2	0	0	24	14	555	555	555	5555	0.9375	67	1	1	0	1	1	1	1	2	2	1	1	1	1	1	1	1	2	1	1	1	1	2	1	1
5	80	60	72	1	9	2	9	3	2	65	2	11	1	144	2	0	0	12	25	555	555	555	5555	0.520833	52	1	1	1	1	1	1	2	2	2	1	1	1	1	1	2	2	1	1	1	1	1	2	1	1
5	81	54	72	1	13	2	1	1	1	68	2	12	1	216	2	1	0	15	25	0	240	90	330	0.375	64	1	1	1	2	1	1	1	2	2	1	1	1	1	1	2	2	1	1	1	1	1	1	2	1
5	82	61	75	1	14	2	22	3	2	71	2	15	1	168	2	0	0	33	15	555	555	555	5555	0.729167	53	1	1	0	1	1	1	1	2	2	1	1	1	1	1	1	1	2	1	1	1	1	1	2	1
5	83	57	76	1	30	2	21	5	3	68	2	15	1	144	2	0	0	0	0	555	555	555	5555	1	180	1	1	0	1	1	1	1	2	1	1	1	1	1	1	2	1	1	1	1	1	1	2	1	1
5	84	62.58	76	1	12	2	8	3	2	70	2	13.5208	1	161.04	2	0	0	7	25	555	555	555	5555	1	58	1	1	0	1	1	1	1	2	2	1	1	1	1	1	2	2	1	1	1	1	1	1	2	1
5	85	64	78	1	10	1	9	3	2	74	2	11	1	168	2	0	0	3	21	555	555	555	5555	0.604167	72	1	1	1	1	1	1	2	2	2	1	1	1	1	1	2	1	1	1	1	1	1	1	2	1
5	86	64.92	79	2	5	1	1	3	2	52	2	12	2	168.96	2	0	38	5	11	555	555	555	5555	0.9375	73	1	1	1	1	2	2	2	2	2	1	1	1	1	1	1	1	1	2	2	1	2	1	2	1
[truncated: 11 more columns]
